# Supplementary material for: Venomous Noodles: The Evolution of Toxins in Nemertea through Positive Selection and Gene Duplication
Source: Toxins (Basel). 2023 Nov 12;15(11):650. doi: 10.3390/toxins15110650 (PMC10674772; doi:10.3390/toxins15110650)
Supplement: Supplementary file 1 [file toxins-15-00650-s001.zip]

Archive with 2 entries (2 files):
- toxins-2612471-supplementary figures and tables S1, S5, S6.pdf
- toxins-2612471-supplementary tables S2-S4.xlsx
