# Supplementary material for: Venomous Noodles: The Evolution of Toxins in Nemertea through Positive Selection and Gene Duplication
Source: Toxins (Basel). 2023 Nov 12;15(11):650. doi: 10.3390/toxins15110650 (PMC10674772; doi:10.3390/toxins15110650)
Supplement: Supplementary file 1 [file toxins-15-00650-s001.zip › toxins-2612471-supplementary tables S2-S4.xlsx]

## Sheet: Table_S2
	Transcript ID	Blast best hit (e-value)	Phmmer best hit (e-value)	Pfam hits(e-value)	Present in mucus proteome	Present in body proteome
1	Lineus_sanguineus_DN0_c0_g1_i1.p1	TOXPROT_sp|Q7SZV0|SLA_GLOHA(0.000018)	UNIPROT_sp|P22897|MRC1_HUMAN (0.00041)	Lectin_C (1.8e-07)		Y
2	Lineus_sanguineus_DN0_c0_g1_i2.p1	TOXPROT_sp|Q9DEA1|SLCB_DEIAC(0.000000413)	UNIPROT_sp|P22897|MRC1_HUMAN (1.1e-05)	Lectin_C (5e-09)		Y
3	Lineus_sanguineus_DN0_c0_g1_i3.p1	TOXPROT_sp|Q9DEA1|SLCB_DEIAC(0.000000151)	UNIPROT_sp|P22897|MRC1_HUMAN (1e-05)	Lectin_C (5e-09)		Y
4	Lineus_sanguineus_DN10067_c0_g1_i1.p1	TOXnemantrTRINITY_DN144800_c3_g1_i3_Unclassified_VA51_VESCR(2.15E-81)	TOXnemantrTRINITY_DN144800_c3_g1_i3_Unclassified_VA51_VESCR (2.5e-76)	CAP (4e-19);ShK (8.5e-05)
5	Lineus_sanguineus_DN10331_c0_g1_i1.p1	TOXnemamp_PhoaspholipaseA2_All_EinsiAmphiporus_DN976_c0_g1_i4.p1(2.74E-27)	TOXnemamp_PhoaspholipaseA2_All_EinsiAmphiporus_DN976_c0_g1_i3.p2 (4.8e-28)	Phospholip_A2_2 (1.7e-34);Chromadorea_ALT (0.039);Phospholip_A2_1 (28)
6	Lineus_sanguineus_DN1044_c0_g1_i1.p1	TOXnemamp_NoMatch_ScoloptoxinAmphiporus_DN7118_c0_g5_i1.p1(1.68E-94)	TOXnemamp_NoMatch_ScoloptoxinAmphiporus_DN7118_c0_g5_i1.p1 (1.3e-84)	CAP (8.3e-24);ShK (1e-06)
7	Lineus_sanguineus_DN1044_c0_g1_i2.p1	TOXnemamp_NoMatch_ScoloptoxinAmphiporus_DN7118_c0_g5_i1.p1(1.41E-86)	TOXnemamp_NoMatch_ScoloptoxinAmphiporus_DN7118_c0_g5_i1.p1 (9.2e-85)	CAP (7e-24);ShK (9e-07)
8	Lineus_sanguineus_DN1044_c0_g1_i3.p1	TOXnemantrTRINITY_DN151001_c1_g2_i5_Unclassified_VA543_SCODE(6.03E-86)	TOXnemantrTRINITY_DN151001_c1_g2_i5_Unclassified_VA543_SCODE (7e-80)	CAP (4e-22);ShK (2.5e-07)		Y
9	Lineus_sanguineus_DN1044_c0_g1_i4.p1	TOXnemamp_NoMatch_ScoloptoxinAmphiporus_DN7118_c0_g5_i1.p1(2.37E-96)	TOXnemantrTRINITY_DN151001_c1_g2_i5_Unclassified_VA543_SCODE (1e-77)	CAP (5e-22);ShK (2.9e-07)		Y
10	Lineus_sanguineus_DN10476_c0_g1_i1.p2	TOXPROT_sp|P01527|CXA3_CERLA(1.96E-43)	TOXPROT_sp|P01527|CXA3_CERLA (1.3e-40)
11	Lineus_sanguineus_DN10900_c1_g1_i1.p1	TOXnemamp_NoMatch_CtenitoxinAmphiporus_DN3713_c0_g1_i3.p1(2.29E-18)	UNIPROT_sp|P06882|THYG_RAT (9.4e-11)	Thyroglobulin_1 (1.9e-11)
12	Lineus_sanguineus_DN1131_c0_g1_i1.p1	TOXnemamp_LAmino_AcidOxidasAmphiporus_DN2031_c0_g1_i3.p1(1.92E-127)	TOXnemamp_LAmino_AcidOxidasAmphiporus_DN2031_c0_g1_i1.p1 (2e-120)	Amino_oxidase (4.2e-25);NAD_binding_8 (3.8e-09);Pyr_redox_2 (2.3e-06);DAO (8.5e-07);FAD_binding_2 (1.7e-06);HI0933_like (5.7e-05);AlaDh_PNT_C (0.00035);FAD_binding_3 (0.00032);Thi4 (0.00068);GIDA (0.0015);FAD_oxidored (0.0016);Pyr_redox_3 (0.068);Pyr_redox (0.0096);3HCDH_N (0.0097);NAD_binding_9 (0.27);Lycopene_cycl (0.08);NAD_binding_7 (0.35)		Y
13	Lineus_sanguineus_DN1131_c0_g1_i2.p1	TOXnemamp_LAmino_AcidOxidasAmphiporus_DN2031_c0_g1_i3.p1(1.25E-127)	TOXnemamp_LAmino_AcidOxidasAmphiporus_DN2031_c0_g1_i1.p1 (2e-120)	Amino_oxidase (4.2e-25);NAD_binding_8 (3.8e-09);Pyr_redox_2 (2.3e-06);DAO (8.5e-07);FAD_binding_2 (1.7e-06);HI0933_like (5.7e-05);AlaDh_PNT_C (0.00035);FAD_binding_3 (0.00032);Thi4 (0.00068);GIDA (0.0015);FAD_oxidored (0.0016);Pyr_redox_3 (0.068);Pyr_redox (0.0096);3HCDH_N (0.0097);NAD_binding_9 (0.27);Lycopene_cycl (0.08);NAD_binding_7 (0.35)		Y
14	Lineus_sanguineus_DN123_c0_g1_i1.p1	TOXnemamp_VeficolinAmphiporus_DN5219_c0_g1_i1.p1(0)	TOXnemamp_VeficolinAmphiporus_DN5219_c0_g1_i1.p1 (0)	Collagen (2.8e-09);COLFI (4.6e-67);Laminin_G_3 (2.9e-06);Laminin_G_2 (0.00077);Laminin_G_1 (0.056)		Y
15	Lineus_sanguineus_DN123_c0_g1_i2.p1	TOXnemamp_VeficolinAmphiporus_DN5219_c0_g1_i1.p1(0)	TOXnemamp_VeficolinAmphiporus_DN5219_c0_g1_i1.p1 (0)	Collagen (2.7e-09);COLFI (4.6e-67);Laminin_G_3 (2.9e-06);Laminin_G_2 (0.00077);Laminin_G_1 (0.056)		Y
16	Lineus_sanguineus_DN12662_c0_g1_i1.p1	TOXPROT_sp|Q9YI92|SLB_GLOBL(0.000000003)	UNIPROT_sp|F1RWC3|CUBN_PIG (8.9e-08)	Lectin_C (1.6e-13);CUB (2.2e-11);Shisa (0.0028);MLANA (0.27);MAP17 (0.33);CAP_N (0.53)
17	Lineus_sanguineus_DN1285_c0_g1_i2.p1	TOXPROT_sp|Q75WF2|DNA2_ACAPL(1.58E-80)	TOXPROT_sp|Q75WF2|DNA2_ACAPL (5.4e-77)	DNase_II (9.1e-94)
18	Lineus_sanguineus_DN1285_c0_g1_i4.p1	TOXPROT_sp|Q75WF2|DNA2_ACAPL(9.38E-93)	TOXPROT_sp|Q75WF2|DNA2_ACAPL (1.6e-88)	DNase_II (4.8e-108)
19	Lineus_sanguineus_DN1285_c0_g1_i6.p1	TOXPROT_sp|Q75WF2|DNA2_ACAPL(4.26E-80)	TOXPROT_sp|Q75WF2|DNA2_ACAPL (8.3e-77)	DNase_II (3.3e-95)
20	Lineus_sanguineus_DN1285_c0_g1_i7.p1	TOXPROT_sp|Q75WF2|DNA2_ACAPL(3.23E-94)	TOXPROT_sp|Q75WF2|DNA2_ACAPL (9.6e-90)	DNase_II (1.2e-107)
21	Lineus_sanguineus_DN130_c0_g1_i4.p1	TOXnemamp_MetalloproteinasesM12A_AllAmphiporus_DN252_c0_g1_i8.p2(4.26E-76)	TOXnemamp_MetalloproteinasesM12A_AllAmphiporus_DN252_c0_g1_i10.p1 (1.3e-77)	Astacin (2.3e-55);Peptidase_M10 (0.75);Peptidase_M66 (0.0083)		Y
22	Lineus_sanguineus_DN130_c0_g1_i5.p1	TOXnemamp_MetalloproteinasesM12A_AllAmphiporus_DN252_c0_g1_i8.p2(4.27E-75)	TOXnemamp_MetalloproteinasesM12A_AllAmphiporus_DN252_c0_g1_i8.p2 (1.3e-77)	Astacin (1.8e-54);Peptidase_M66 (0.006);Peptidase_M10 (0.74);Reprolysin_4 (0.055)		Y
23	Lineus_sanguineus_DN130_c0_g1_i6.p1	TOXnemamp_MetalloproteinasesM12A_AllAmphiporus_DN252_c0_g1_i8.p2(1.75E-146)	TOXnemamp_MetalloproteinasesM12A_AllAmphiporus_DN252_c0_g1_i1.p1 (5.4e-147)	Astacin (3.2e-54);ShK (2.9e-06);Peptidase_M66 (0.019);Peptidase_M10 (2.8)
24	Lineus_sanguineus_DN130_c0_g1_i8.p1	TOXnemamp_MetalloproteinasesM12A_AllAmphiporus_DN252_c0_g1_i8.p2(6.82E-146)	TOXnemamp_MetalloproteinasesM12A_AllAmphiporus_DN252_c0_g1_i4.p1 (4.1e-145)	Astacin (9.7e-54);ShK (2.9e-06);Peptidase_M66 (0.018);Peptidase_M10 (3.1)
25	Lineus_sanguineus_DN130_c0_g1_i9.p1	TOXnemamp_MetalloproteinasesM12A_AllAmphiporus_DN252_c0_g1_i8.p2(1.65E-76)	TOXnemamp_MetalloproteinasesM12A_AllAmphiporus_DN252_c0_g1_i8.p2 (3.4e-78)	Astacin (8.1e-56);Peptidase_M10 (0.7);Peptidase_M66 (0.0046)		Y
26	Lineus_sanguineus_DN131_c0_g1_i1.p1	TOXnemamp_MetalloproteinasesM12A_AllAmphiporus_DN252_c0_g1_i8.p2(3.41E-129)	TOXnemamp_MetalloproteinasesM12A_AllAmphiporus_DN252_c0_g1_i10.p1 (5.6e-121)	Astacin (2.5e-49);ShK (1.8e-07);zf-CCCH (1.2);Peptidase_M66 (0.05);Reprolysin_3 (0.07);Peptidase_M10 (0.44)
27	Lineus_sanguineus_DN131_c0_g1_i2.p1	TOXnemamp_MetalloproteinasesM12A_AllAmphiporus_DN252_c0_g1_i8.p2(2.1E-130)	TOXnemamp_MetalloproteinasesM12A_AllAmphiporus_DN252_c0_g1_i10.p1 (6.6e-121)	Astacin (3e-49);ShK (2e-07);zf-CCCH (1.3);Peptidase_M66 (0.057);Reprolysin_3 (0.079);Peptidase_M10 (0.5)		Y
28	Lineus_sanguineus_DN131_c0_g1_i3.p1	TOXnemamp_MetalloproteinasesM12A_AllAmphiporus_DN252_c0_g1_i8.p2(8.34E-127)	TOXnemamp_MetalloproteinasesM12A_AllAmphiporus_DN252_c0_g1_i10.p1 (4.8e-121)	Astacin (2.4e-49);ShK (1.7e-07);zf-CCCH (1.2);Reprolysin_3 (0.067);Peptidase_M66 (0.048);Peptidase_M10 (0.48)
29	Lineus_sanguineus_DN131_c0_g1_i5.p1	TOXnemamp_MetalloproteinasesM12A_AllAmphiporus_DN252_c0_g1_i10.p1(3.92E-133)	TOXnemamp_MetalloproteinasesM12A_AllAmphiporus_DN252_c0_g1_i10.p1 (5.9e-121)	Astacin (2.7e-49);ShK (1.9e-07);zf-CCCH (1.2);Peptidase_M66 (0.053);Reprolysin_3 (0.073);Peptidase_M10 (0.46)
30	Lineus_sanguineus_DN13239_c0_g1_i1.p1	TOXPROT_sp|Q66S13|NATT4_THANI(7.19E-10)	TOXPROT_sp|Q66S13|NATT4_THANI (4.7e-13)	ETX_MTX2 (6.9e-08);Aerolysin (2.6e-06);Clostridium_P47 (0.039);Ac110_PIF (0.63)
31	Lineus_sanguineus_DN1359_c0_g1_i1.p1	TOXnemamp_ICK_4C_ConotoxinlikeAmphiporus_DN79803_c0_g1_i1.p1(0.000000614)	TOXnemamp_ICK_4C_ConotoxinlikeAmphiporus_DN79803_c0_g1_i1.p1 (1.2e-08)
32	Lineus_sanguineus_DN1359_c0_g1_i2.p2	TOXnemamp_ICK_4C_ConotoxinlikeAmphiporus_DN79803_c0_g1_i1.p1(0.000000614)	TOXnemamp_ICK_4C_ConotoxinlikeAmphiporus_DN79803_c0_g1_i1.p1 (1.2e-08)
33	Lineus_sanguineus_DN1359_c0_g1_i3.p2	TOXnemamp_ICK_4C_ConotoxinlikeAmphiporus_DN79803_c0_g1_i1.p1(0.00000065)	TOXnemamp_ICK_4C_ConotoxinlikeAmphiporus_DN79803_c0_g1_i1.p1 (2.6e-08)	Haspin_kinase (0.021)
34	Lineus_sanguineus_DN1359_c0_g1_i4.p2	TOXnemamp_ICK_4C_ConotoxinlikeAmphiporus_DN79803_c0_g1_i1.p1(0.000000614)	TOXnemamp_ICK_4C_ConotoxinlikeAmphiporus_DN79803_c0_g1_i1.p1 (1.2e-08)
35	Lineus_sanguineus_DN1359_c0_g1_i5.p2	TOXnemamp_ICK_4C_ConotoxinlikeAmphiporus_DN79803_c0_g1_i1.p1(0.00000065)	TOXnemamp_ICK_4C_ConotoxinlikeAmphiporus_DN79803_c0_g1_i1.p1 (2.6e-08)	Haspin_kinase (0.021)
36	Lineus_sanguineus_DN1359_c0_g1_i6.p1	TOXnemamp_ICK_4C_ConotoxinlikeAmphiporus_DN79803_c0_g1_i1.p1(0.00000065)	TOXnemamp_ICK_4C_ConotoxinlikeAmphiporus_DN79803_c0_g1_i1.p1 (2.6e-08)	Haspin_kinase (0.021)
37	Lineus_sanguineus_DN14324_c0_g1_i1.p1	TOXnemamp_MetalloproteinasesM12A_AllAmphiporus_DN52958_c0_g1_i1.p1(1.6E-27)	TOXnemamp_MetalloproteinasesM12A_AllAmphiporus_DN52958_c0_g1_i1.p1 (6.1e-27)	Astacin (1.7e-18);Peptidase_M66 (0.033);Reprolysin_3 (0.52);Peptidase_M10 (1.6)
38	Lineus_sanguineus_DN1450_c0_g1_i2.p1	TOXnemamp_NoMatch_BCSToxinAmphiporus_DN2785_c0_g1_i4.p1(2.75E-24)	TOXnemamp_NoMatch_BCSToxinAmphiporus_DN2785_c0_g1_i11.p1 (1.7e-21)	EGF (5.6e-05);hEGF (0.028);EGF_2 (0.049)
39	Lineus_sanguineus_DN14679_c0_g2_i2.p1	TOXPROT_sp|Q92035|ACES_BUNFA(5.72E-84)	TOXPROT_sp|Q92035|ACES_BUNFA (3.8e-78)	COesterase (1.9e-135);BD-FAE (8e-11);Abhydrolase_3 (9.3e-07);Peptidase_S9 (0.12)
40	Lineus_sanguineus_DN14909_c0_g1_i1.p1	TOXnemamp_Vascular_EndothelialGrowthFactorAmphiporus_DN6214_c0_g1_i1.p1(7.95E-87)	TOXnemamp_Vascular_EndothelialGrowthFactorAmphiporus_DN6214_c0_g1_i1.p1 (3.9e-86)	PDGF (2.5e-13);CXCXC (0.0091)
41	Lineus_sanguineus_DN14909_c0_g1_i2.p1	TOXnemamp_Vascular_EndothelialGrowthFactorAmphiporus_DN6214_c0_g1_i1.p1(5.07E-87)	TOXnemamp_Vascular_EndothelialGrowthFactorAmphiporus_DN6214_c0_g1_i1.p1 (1.5e-86)	PDGF (2.1e-13);CXCXC (0.008)
42	Lineus_sanguineus_DN1505_c0_g1_i1.p1	TOXnemamp_MetalloproteinasesM12A_AllAmphiporus_DN4709_c0_g1_i2.p1(1.88E-49)	UNIPROT_sp|P55115|NAS15_CAEEL (5.7e-49)	Astacin (3.5e-66)		Y
43	Lineus_sanguineus_DN1505_c0_g1_i2.p1	TOXnemamp_MetalloproteinasesM12A_AllAmphiporus_DN4709_c0_g1_i2.p1(6.84E-49)	UNIPROT_sp|P55115|NAS15_CAEEL (1.6e-48)	Astacin (3.5e-66)		Y
44	Lineus_sanguineus_DN1505_c0_g2_i1.p1	TOXnemamp_MetalloproteinasesM12A_AllAmphiporus_DN4709_c0_g1_i2.p1(3.48E-53)	UNIPROT_sp|P55115|NAS15_CAEEL (5.5e-54)	Astacin (7.8e-66);Metallopep (0.0085);RE_MjaI (0.041);Peptidase_M91 (0.094)
45	Lineus_sanguineus_DN15457_c0_g2_i1.p1	TOXnemantrTRINITY_DN151370_c1_g3_i8_Dual_---NA---_Proprotein(0.00000397)	TOXnemantrTRINITY_DN151370_c1_g3_i8_Dual_---NA---_Proprotein (1.8e-08)	DUF4722 (0.083)
46	Lineus_sanguineus_DN154_c0_g1_i1.p1	TOXnemamp_VeficolinAmphiporus_DN14_c0_g1_i1.p1(0)	TOXnemamp_VeficolinAmphiporus_DN14_c0_g1_i1.p1 (0)	Collagen (1.6e-09);COLFI (7.9e-84);VWC (6.5e-07)
47	Lineus_sanguineus_DN154_c0_g1_i2.p1	TOXnemamp_VeficolinAmphiporus_DN14_c0_g1_i1.p1(0)	TOXnemamp_VeficolinAmphiporus_DN14_c0_g1_i1.p1 (0)	Collagen (1.6e-09);COLFI (7.9e-84);VWC (6.5e-07)
48	Lineus_sanguineus_DN1620_c0_g1_i1.p1	TOXnemantrTRINITY_DN143497_c0_g1_i1_Unclassified_NEUV_TAKRU(3.85E-15)	TOXnemantrTRINITY_DN143497_c0_g1_i1_Unclassified_NEUV_TAKRU (3.5e-16)	Hormone_5 (1.3e-09)
49	Lineus_sanguineus_DN1620_c0_g1_i10.p1	TOXnemantrTRINITY_DN143497_c0_g1_i1_Unclassified_NEUV_TAKRU(3.85E-15)	TOXnemantrTRINITY_DN143497_c0_g1_i1_Unclassified_NEUV_TAKRU (3.5e-16)	Hormone_5 (1.3e-09)
50	Lineus_sanguineus_DN1620_c0_g1_i2.p1	TOXnemantrTRINITY_DN143497_c0_g1_i1_Unclassified_NEUV_TAKRU(3.85E-15)	TOXnemantrTRINITY_DN143497_c0_g1_i1_Unclassified_NEUV_TAKRU (3.5e-16)	Hormone_5 (1.3e-09)
51	Lineus_sanguineus_DN1620_c0_g1_i3.p1	TOXnemantrTRINITY_DN143497_c0_g1_i1_Unclassified_NEUV_TAKRU(4.77E-15)	TOXnemantrTRINITY_DN143497_c0_g1_i1_Unclassified_NEUV_TAKRU (3.6e-16)	Hormone_5 (1.3e-09)
52	Lineus_sanguineus_DN1620_c0_g1_i4.p1	TOXnemantrTRINITY_DN143497_c0_g1_i1_Unclassified_NEUV_TAKRU(3.85E-15)	TOXnemantrTRINITY_DN143497_c0_g1_i1_Unclassified_NEUV_TAKRU (3.5e-16)	Hormone_5 (1.3e-09)
53	Lineus_sanguineus_DN1620_c0_g1_i5.p1	TOXnemantrTRINITY_DN143497_c0_g1_i1_Unclassified_NEUV_TAKRU(4.77E-15)	TOXnemantrTRINITY_DN143497_c0_g1_i1_Unclassified_NEUV_TAKRU (3.6e-16)	Hormone_5 (1.3e-09)
54	Lineus_sanguineus_DN1620_c0_g1_i6.p1	TOXnemantrTRINITY_DN143497_c0_g1_i1_Unclassified_NEUV_TAKRU(4.77E-15)	TOXnemantrTRINITY_DN143497_c0_g1_i1_Unclassified_NEUV_TAKRU (3.6e-16)	Hormone_5 (1.3e-09)
55	Lineus_sanguineus_DN1620_c0_g1_i7.p1	TOXnemantrTRINITY_DN143497_c0_g1_i1_Unclassified_NEUV_TAKRU(4.77E-15)	TOXnemantrTRINITY_DN143497_c0_g1_i1_Unclassified_NEUV_TAKRU (3.6e-16)	Hormone_5 (1.3e-09)
56	Lineus_sanguineus_DN1620_c0_g1_i8.p1	TOXnemantrTRINITY_DN143497_c0_g1_i1_Unclassified_NEUV_TAKRU(3.85E-15)	TOXnemantrTRINITY_DN143497_c0_g1_i1_Unclassified_NEUV_TAKRU (3.5e-16)	Hormone_5 (1.3e-09)
57	Lineus_sanguineus_DN16534_c0_g1_i1.p1	TOXPROT_sp|Q0ZZJ6|VCO31_AUSSU(0.0000000119)	TOXPROT_sp|Q0ZZJ6|VCO31_AUSSU (2.2e-08)	TED_complement (3.5e-19)
58	Lineus_sanguineus_DN16871_c0_g1_i1.p1	TOXPROT_sp|C0JB50|B1R2_LOXSN(7.11E-36)	TOXPROT_sp|C0JB50|B1R2_LOXSN (1.4e-33)	GDPD (2.2)
59	Lineus_sanguineus_DN1715_c0_g1_i1.p1	TOXnemamp_LAmino_AcidOxidasAmphiporus_DN6423_c0_g3_i1.p1(0)	TOXnemamp_LAmino_AcidOxidasAmphiporus_DN6423_c0_g3_i1.p1 (7.4e-211)	Amino_oxidase (1.5e-73);NAD_binding_8 (2.1e-11);Thi4 (0.021);NAD_binding_9 (0.042);DAO (0.014);FAD_binding_2 (0.02);Pyr_redox_2 (0.036);Pyr_redox_3 (0.33)
60	Lineus_sanguineus_DN1715_c0_g1_i3.p1	TOXnemamp_LAmino_AcidOxidasAmphiporus_DN6423_c0_g3_i1.p1(0)	TOXnemamp_LAmino_AcidOxidasAmphiporus_DN6423_c0_g3_i1.p1 (7.4e-211)	Amino_oxidase (1.5e-73);NAD_binding_8 (2.1e-11);Thi4 (0.021);NAD_binding_9 (0.042);DAO (0.014);FAD_binding_2 (0.02);Pyr_redox_2 (0.036);Pyr_redox_3 (0.33)
61	Lineus_sanguineus_DN1715_c0_g1_i4.p1	TOXnemamp_LAmino_AcidOxidasAmphiporus_DN6423_c0_g3_i1.p1(0)	TOXnemamp_LAmino_AcidOxidasAmphiporus_DN6423_c0_g3_i1.p1 (7.4e-211)	Amino_oxidase (1.5e-73);NAD_binding_8 (2.1e-11);Thi4 (0.021);NAD_binding_9 (0.042);DAO (0.014);FAD_binding_2 (0.02);Pyr_redox_2 (0.036);Pyr_redox_3 (0.33)
62	Lineus_sanguineus_DN1715_c0_g1_i5.p1	TOXnemamp_LAmino_AcidOxidasAmphiporus_DN6423_c0_g3_i1.p1(0)	TOXnemamp_LAmino_AcidOxidasAmphiporus_DN6423_c0_g3_i1.p1 (7.4e-211)	Amino_oxidase (1.5e-73);NAD_binding_8 (2.1e-11);Thi4 (0.021);NAD_binding_9 (0.042);DAO (0.014);FAD_binding_2 (0.02);Pyr_redox_2 (0.036);Pyr_redox_3 (0.33)
63	Lineus_sanguineus_DN1715_c0_g1_i6.p1	TOXnemamp_LAmino_AcidOxidasAmphiporus_DN6423_c0_g3_i1.p1(0)	TOXnemamp_LAmino_AcidOxidasAmphiporus_DN6423_c0_g3_i1.p1 (7.4e-211)	Amino_oxidase (1.5e-73);NAD_binding_8 (2.1e-11);Thi4 (0.021);NAD_binding_9 (0.042);DAO (0.014);FAD_binding_2 (0.02);Pyr_redox_2 (0.036);Pyr_redox_3 (0.33)
64	Lineus_sanguineus_DN1715_c0_g1_i7.p1	TOXnemamp_LAmino_AcidOxidasAmphiporus_DN6423_c0_g3_i1.p1(0)	TOXnemamp_LAmino_AcidOxidasAmphiporus_DN6423_c0_g3_i1.p1 (7.4e-211)	Amino_oxidase (1.5e-73);NAD_binding_8 (2.1e-11);Thi4 (0.021);NAD_binding_9 (0.042);DAO (0.014);FAD_binding_2 (0.02);Pyr_redox_2 (0.036);Pyr_redox_3 (0.33)
65	Lineus_sanguineus_DN1715_c0_g1_i8.p1	TOXnemamp_LAmino_AcidOxidasAmphiporus_DN6423_c0_g3_i1.p1(0)	TOXnemamp_LAmino_AcidOxidasAmphiporus_DN6423_c0_g3_i1.p1 (7.4e-211)	Amino_oxidase (1.5e-73);NAD_binding_8 (2.1e-11);Thi4 (0.021);NAD_binding_9 (0.042);DAO (0.014);FAD_binding_2 (0.02);Pyr_redox_2 (0.036);Pyr_redox_3 (0.33)
66	Lineus_sanguineus_DN1715_c0_g1_i9.p1	TOXnemamp_LAmino_AcidOxidasAmphiporus_DN6423_c0_g3_i1.p1(0)	TOXnemamp_LAmino_AcidOxidasAmphiporus_DN6423_c0_g3_i1.p1 (7.4e-211)	Amino_oxidase (1.5e-73);NAD_binding_8 (2.1e-11);Thi4 (0.021);NAD_binding_9 (0.042);DAO (0.014);FAD_binding_2 (0.02);Pyr_redox_2 (0.036);Pyr_redox_3 (0.33)
67	Lineus_sanguineus_DN17772_c0_g2_i1.p1	TOXPROT_sp|E3PQQ8|CCAP_CONVL(0.0000106)	TOXPROT_sp|E3PQQ8|CCAP_CONVL (2.4e-07)	CCAP (9.1e-06);GRIM-19 (0.00067);Phage_186_Fil (0.52);zf-CRD (12);CBM_14 (17)
68	Lineus_sanguineus_DN18657_c0_g2_i1.p1	TOXnemantrTRINITY_DN152331_c4_g4_i3_Predation_---NA---_Pulmonary(4.61E-32)	TOXnemantrTRINITY_DN152331_c4_g4_i3_Predation_---NA---_Pulmonary (1e-32)
69	Lineus_sanguineus_DN18657_c0_g2_i2.p1	TOXnemantrTRINITY_DN152331_c4_g4_i3_Predation_---NA---_Pulmonary(2.01E-32)	TOXnemantrTRINITY_DN152331_c4_g4_i3_Predation_---NA---_Pulmonary (4.3e-33)
70	Lineus_sanguineus_DN18763_c0_g1_i1.p1	TOXnemamp_IGFBFAmphiporus_DN1011_c0_g1_i1.p1(0.000000524)	TOXnemamp_IGFBFAmphiporus_DN1011_c0_g1_i1.p1 (1.2e-08)	Thyroglobulin_1 (3.6e-05);amfpi-1 (0.0031)
71	Lineus_sanguineus_DN2072_c0_g1_i1.p1	TOXPROT_sp|Q8I912|B1H_LOXLA(1.39E-47)	TOXPROT_sp|Q8I912|B1H_LOXLA (2.5e-48)	GDPD_2 (0.0044);GDPD (1.6)
72	Lineus_sanguineus_DN2072_c0_g1_i2.p1	TOXPROT_sp|Q8I912|B1H_LOXLA(1.39E-47)	TOXPROT_sp|Q8I912|B1H_LOXLA (2.5e-48)	GDPD_2 (0.0044);GDPD (1.6)
73	Lineus_sanguineus_DN2138_c0_g2_i1.p1	TOXnemamp_Kunitztype_SerineProteinaseInhibitorAmphiporus_DN1408_c0_g1_i4.p1(3.45E-27)	UNIPROT_sp|Q868Z9|PPN_DROME (2.5e-11)	Kunitz_BPTI (7.4e-19);Cadherin_C_2 (0.76)
74	Lineus_sanguineus_DN21900_c0_g1_i1.p1	TOXPROT_sp|P60623|CRVP_TRIST(8.53E-33)	TOXPROT_sp|P60623|CRVP_TRIST (1.1e-33)	CAP (3.8e-21)
75	Lineus_sanguineus_DN2227_c0_g4_i1.p2	TOXnemamp_IGFBFAmphiporus_DN1011_c0_g1_i1.p1(0.0000944)	TOXnemamp_IGFBFAmphiporus_DN1011_c0_g1_i1.p1 (7.5e-06)	amfpi-1 (1.9e-06);IGFBP (0.0065);T_cell_tran_alt (0.16)
76	Lineus_sanguineus_DN2227_c0_g4_i2.p4	TOXnemamp_IGFBFAmphiporus_DN1011_c0_g1_i1.p1(0.0000944)	TOXnemamp_IGFBFAmphiporus_DN1011_c0_g1_i1.p1 (7.5e-06)	amfpi-1 (1.9e-06);IGFBP (0.0065);T_cell_tran_alt (0.16)
77	Lineus_sanguineus_DN2227_c0_g4_i3.p4	TOXnemamp_IGFBFAmphiporus_DN1011_c0_g1_i1.p1(0.0000944)	TOXnemamp_IGFBFAmphiporus_DN1011_c0_g1_i1.p1 (7.5e-06)	amfpi-1 (1.9e-06);IGFBP (0.0065);T_cell_tran_alt (0.16)
78	Lineus_sanguineus_DN2233_c0_g1_i4.p1	TOXnemantrTRINITY_DN152331_c4_g4_i3_Predation_---NA---_Pulmonary(5.93E-40)	TOXnemantrTRINITY_DN152331_c4_g4_i3_Predation_---NA---_Pulmonary (4.4e-41)
79	Lineus_sanguineus_DN2233_c0_g1_i7.p1	TOXnemantrTRINITY_DN152331_c4_g4_i3_Predation_---NA---_Pulmonary(2.56E-41)	TOXnemantrTRINITY_DN152331_c4_g4_i3_Predation_---NA---_Pulmonary (2.9e-42)
80	Lineus_sanguineus_DN2233_c0_g1_i8.p1	TOXnemantrTRINITY_DN152331_c4_g4_i3_Predation_---NA---_Pulmonary(2.56E-41)	TOXnemantrTRINITY_DN152331_c4_g4_i3_Predation_---NA---_Pulmonary (2.9e-42)
81	Lineus_sanguineus_DN2233_c0_g1_i9.p1	TOXnemantrTRINITY_DN152331_c4_g4_i3_Predation_---NA---_Pulmonary(6.25E-40)	TOXnemantrTRINITY_DN152331_c4_g4_i3_Predation_---NA---_Pulmonary (4.5e-41)
82	Lineus_sanguineus_DN22856_c0_g1_i2.p1	TOXnemamp_Snake_Venom5NucleotidaselikeAmphiporus_DN4153_c0_g1_i2.p1(2.05E-175)	UNIPROT_sp|P21588|5NTD_RAT (2.1e-167)	5_nucleotid_C (7.4e-43);Metallophos (4.9e-12)
83	Lineus_sanguineus_DN22856_c0_g1_i3.p1	TOXnemamp_Snake_Venom5NucleotidaselikeAmphiporus_DN4153_c0_g1_i2.p1(1.26E-176)	TOXnemamp_Snake_Venom5NucleotidaselikeAmphiporus_DN4153_c0_g1_i2.p1 (1.6e-166)	5_nucleotid_C (3.2e-42);Metallophos (1.5e-12)
84	Lineus_sanguineus_DN23016_c0_g1_i1.p1	TOXPROT_sp|A0A0B5A7N5|INS2C_CONFO(0.00000000102)	TOXPROT_sp|A0A0B5ABE4|INS1B_CONQU (2.2e-09)	Insulin (7e-13);Ins_beta (1.8)
85	Lineus_sanguineus_DN23556_c1_g1_i1.p1	TOXnemamp_NoMatch_CtenitoxinAmphiporus_DN3713_c0_g1_i3.p1(2.78E-21)	UNIPROT_sp|P01266|THYG_HUMAN (9.6e-08)	Thyroglobulin_1 (4e-11);amfpi-1 (0.0019)
86	Lineus_sanguineus_DN2507_c0_g1_i1.p1	TOXnemamp_Serine_ProteaseS1AAmphiporus_DN378_c1_g1_i7.p1(1.86E-54)	UNIPROT_sp|P69526|TMPS9_RAT (4.9e-31)	Trypsin (3.5e-58);Trypsin_2 (1.5e-08);DUF1986 (0.048)
87	Lineus_sanguineus_DN2507_c0_g1_i2.p1	TOXnemamp_Serine_ProteaseS1AAmphiporus_DN378_c1_g1_i7.p1(1.31E-53)	UNIPROT_sp|P69526|TMPS9_RAT (1.5e-31)	Trypsin (3.9e-58);Trypsin_2 (9.9e-09);DUF1986 (0.03)
88	Lineus_sanguineus_DN25831_c0_g1_i1.p3	TOXnemantrTRINITY_DN136316_c0_g1_i3_Unclassified_VKT3_ANESU(3.33E-12)	UNIPROT_sp|Q868Z9|PPN_DROME (1.2e-08)	Kunitz_BPTI (4.3e-15)
89	Lineus_sanguineus_DN2622_c0_g1_i1.p1	TOXnemantrTRINITY_DN152331_c4_g4_i3_Predation_---NA---_Pulmonary(8.97E-36)	TOXnemantrTRINITY_DN152331_c4_g4_i3_Predation_---NA---_Pulmonary (1.7e-36)
90	Lineus_sanguineus_DN2622_c0_g1_i10.p2	TOXnemantrTRINITY_DN152331_c4_g4_i3_Predation_---NA---_Pulmonary(8.97E-36)	TOXnemantrTRINITY_DN152331_c4_g4_i3_Predation_---NA---_Pulmonary (1.7e-36)
91	Lineus_sanguineus_DN2622_c0_g1_i11.p1	TOXnemantrTRINITY_DN152331_c4_g4_i3_Predation_---NA---_Pulmonary(8.85E-36)	TOXnemantrTRINITY_DN152331_c4_g4_i3_Predation_---NA---_Pulmonary (1.2e-36)
92	Lineus_sanguineus_DN2622_c0_g1_i12.p1	TOXnemantrTRINITY_DN152331_c4_g4_i3_Predation_---NA---_Pulmonary(8.97E-36)	TOXnemantrTRINITY_DN152331_c4_g4_i3_Predation_---NA---_Pulmonary (1.7e-36)
93	Lineus_sanguineus_DN2622_c0_g1_i3.p2	TOXnemantrTRINITY_DN152331_c4_g4_i3_Predation_---NA---_Pulmonary(8.97E-36)	TOXnemantrTRINITY_DN152331_c4_g4_i3_Predation_---NA---_Pulmonary (1.7e-36)
94	Lineus_sanguineus_DN2622_c0_g1_i4.p2	TOXnemantrTRINITY_DN152331_c4_g4_i3_Predation_---NA---_Pulmonary(8.97E-36)	TOXnemantrTRINITY_DN152331_c4_g4_i3_Predation_---NA---_Pulmonary (1.7e-36)
95	Lineus_sanguineus_DN2622_c0_g1_i6.p1	TOXnemantrTRINITY_DN152331_c4_g4_i3_Predation_---NA---_Pulmonary(8.97E-36)	TOXnemantrTRINITY_DN152331_c4_g4_i3_Predation_---NA---_Pulmonary (1.7e-36)
96	Lineus_sanguineus_DN2622_c0_g1_i7.p1	TOXnemantrTRINITY_DN152331_c4_g4_i3_Predation_---NA---_Pulmonary(8.97E-36)	TOXnemantrTRINITY_DN152331_c4_g4_i3_Predation_---NA---_Pulmonary (1.7e-36)
97	Lineus_sanguineus_DN2622_c0_g1_i8.p1	TOXnemantrTRINITY_DN152331_c4_g4_i3_Predation_---NA---_Pulmonary(8.97E-36)	TOXnemantrTRINITY_DN152331_c4_g4_i3_Predation_---NA---_Pulmonary (1.7e-36)
98	Lineus_sanguineus_DN275_c0_g1_i1.p1	TOXnemamp_MetalloproteinasesM12A_AllAmphiporus_DN4709_c0_g1_i2.p1(3.43E-54)	UNIPROT_sp|B3EWZ6|MLRP2_ACRMI (1.7e-14)	Astacin (2.1e-60);MAM (5.4e-24)		Y
99	Lineus_sanguineus_DN27611_c1_g2_i2.p2	TOXPROT_sp|F8S101|PLB_CROAD(6.7E-12)	TOXPROT_sp|F8S101|PLB_CROAD (1e-12)	Phospholip_B (1.6e-07)
100	Lineus_sanguineus_DN27656_c0_g1_i1.p1	TOXPROT_sp|Q9IAM1|SLUA_DEIAC(0.00000771)	TOXPROT_sp|Q9IAM1|SLUA_DEIAC (0.00014)	UL45 (0.00036);Lectin_C (0.039)
101	Lineus_sanguineus_DN2788_c0_g2_i1.p1	TOXPROT_sp|Q1W694|B1Q_LOXIN(6.65E-27)	TOXPROT_sp|Q1W694|B1Q_LOXIN (5.2e-24)	GDPD (0.042);GDPD_2 (0.25);DUF1284 (0.18)
102	Lineus_sanguineus_DN2895_c0_g1_i1.p1	TOXnemamp_PhoaspholipaseA2_All_EinsiAmphiporus_DN976_c0_g1_i4.p1(1.52E-24)	TOXnemamp_PhoaspholipaseA2_All_EinsiAmphiporus_DN976_c0_g1_i3.p2 (3.5e-26)	Phospholip_A2_2 (5.5e-34);Phospholip_A2_4 (0.0039);Phospholip_A2_1 (14)
103	Lineus_sanguineus_DN2895_c0_g1_i2.p1	TOXnemamp_PhoaspholipaseA2_All_EinsiAmphiporus_DN976_c0_g1_i4.p1(1.43E-24)	TOXnemamp_PhoaspholipaseA2_All_EinsiAmphiporus_DN976_c0_g1_i3.p2 (2.9e-26)	Phospholip_A2_2 (5.5e-34);Phospholip_A2_4 (0.0039)
104	Lineus_sanguineus_DN2895_c0_g1_i4.p1	TOXnemamp_PhoaspholipaseA2_All_EinsiAmphiporus_DN976_c0_g1_i4.p1(6.36E-25)	TOXnemamp_PhoaspholipaseA2_All_EinsiAmphiporus_DN976_c0_g1_i3.p2 (1.6e-26)	Phospholip_A2_2 (4.1e-34);Phospholip_A2_4 (0.0017);Phospholip_A2_1 (17)
105	Lineus_sanguineus_DN2895_c0_g1_i6.p1	TOXnemamp_PhoaspholipaseA2_All_EinsiAmphiporus_DN976_c0_g1_i4.p1(5.84E-25)	TOXnemamp_PhoaspholipaseA2_All_EinsiAmphiporus_DN976_c0_g1_i3.p2 (1.3e-26)	Phospholip_A2_2 (4.2e-34);Phospholip_A2_4 (0.0018)
106	Lineus_sanguineus_DN290_c0_g1_i1.p1	TOXnemamp_SnakeVenom_MetalloproteinaseAmphiporus_DN121_c0_g1_i2.p1(3.44E-39)	TOXnemamp_SnakeVenom_MetalloproteinaseAmphiporus_DN121_c0_g1_i2.p1 (2.5e-35)	Reprolysin (1e-11);ADAMTS_CR_2 (3.9e-12);Reprolysin_5 (4.2e-12);Reprolysin_3 (4.9e-07);Reprolysin_2 (6.6e-07);Reprolysin_4 (9.9e-07)		Y
107	Lineus_sanguineus_DN3051_c0_g1_i1.p1	TOXnemamp_NoMatch_ScoloptoxinAmphiporus_DN7118_c0_g5_i1.p1(4.63E-79)	TOXnemamp_CysteinerichAmphiporus_DN3808_c0_g1_i4.p1 (4.6e-47)	CAP (3e-17);ShK (1.3e-06)		Y
108	Lineus_sanguineus_DN30987_c0_g1_i1.p1	TOXnemamp_MetalloproteinasesM12A_AllAmphiporus_DN4709_c0_g1_i2.p1(1.68E-54)	TOXnemamp_MetalloproteinasesM12A_AllAmphiporus_DN4709_c0_g1_i2.p1 (2.6e-53)	Astacin (2e-62)
109	Lineus_sanguineus_DN31170_c0_g2_i1.p1	TOXnemamp_VeficolinAmphiporus_DN3808_c0_g1_i8.p4(8.78E-24)	UNIPROT_sp|Q9BXJ3|C1QT4_HUMAN (1.9e-13)	C1q (1.2e-27);Collagen (3.7e-05);BclA_C (0.00024);PA14 (0.11)
110	Lineus_sanguineus_DN31170_c0_g2_i3.p1	TOXnemamp_VeficolinAmphiporus_DN3808_c0_g1_i8.p4(8.78E-24)	UNIPROT_sp|Q9BXJ3|C1QT4_HUMAN (1.9e-13)	C1q (1.2e-27);Collagen (3.7e-05);BclA_C (0.00024);PA14 (0.11)
111	Lineus_sanguineus_DN311_c0_g1_i2.p2	TOXPROT_sp|A0A0N7HUN6|CXP4_PARCG(1.01E-43)	TOXPROT_sp|A0A0N7HUN6|CXP4_PARCG (3.4e-41)	PIP49_N (0.0084)
112	Lineus_sanguineus_DN311_c0_g1_i3.p1	TOXPROT_sp|A0A0N7HUN6|CXP4_PARCG(7.95E-48)	TOXPROT_sp|A0A0N7HUN6|CXP4_PARCG (1.3e-44)	PIP49_N (0.004)
113	Lineus_sanguineus_DN31598_c0_g1_i1.p1	TOXnemamp_MetalloproteinasesM12A_AllAmphiporus_DN52958_c0_g1_i1.p1(1.53E-38)	TOXnemamp_MetalloproteinasesM12A_AllAmphiporus_DN52958_c0_g1_i1.p1 (3e-41)	Astacin (5.8e-44);ShK (6e-05);Reprolysin_4 (0.004);Reprolysin_3 (0.081);RsgA_N (0.12);Peptidase_M10 (0.11);DUF4953 (0.19)
114	Lineus_sanguineus_DN31744_c0_g1_i1.p1	TOXnemamp_NoMatch_CtenitoxinAmphiporus_DN3713_c0_g1_i3.p1(1.72E-29)	TOXnemamp_NoMatch_CtenitoxinAmphiporus_DN3713_c0_g1_i1.p1 (6.3e-30)	Thyroglobulin_1 (4.5e-12)
115	Lineus_sanguineus_DN3208_c0_g2_i1.p1	TOXPROT_sp|Q92035|ACES_BUNFA(4.19E-123)	TOXPROT_sp|Q92035|ACES_BUNFA (1.3e-119)	COesterase (3.3e-142);BD-FAE (2.1e-09);Abhydrolase_3 (0.00031);SEA (0.0033);FTR1 (0.25)
116	Lineus_sanguineus_DN3208_c0_g2_i2.p1	TOXPROT_sp|Q92035|ACES_BUNFA(2.15E-123)	TOXPROT_sp|Q92035|ACES_BUNFA (1.4e-119)	COesterase (3.3e-142);BD-FAE (2.1e-09);Abhydrolase_3 (0.00031);SEA (0.00055);PRMT5 (0.065)
117	Lineus_sanguineus_DN331_c0_g1_i1.p1	TOXnemamp_MetalloproteinasesM12A_AllAmphiporus_DN252_c0_g1_i4.p1(3.21E-116)	TOXnemamp_MetalloproteinasesM12A_AllAmphiporus_DN252_c0_g1_i4.p1 (4.8e-113)	Astacin (2.5e-53);ShK (0.00059);Peptidase_M66 (0.0013);Peptidase_M10 (0.25);Reprolysin_4 (0.076);Reprolysin_3 (0.3)
118	Lineus_sanguineus_DN331_c0_g1_i2.p1	TOXnemamp_MetalloproteinasesM12A_AllAmphiporus_DN252_c0_g1_i4.p1(7.78E-118)	TOXnemamp_MetalloproteinasesM12A_AllAmphiporus_DN252_c0_g1_i1.p1 (6.1e-113)	Astacin (2.8e-53);ShK (1.9e-05);Peptidase_M66 (0.0015);Peptidase_M10 (0.28);Reprolysin_4 (0.082);Reprolysin_3 (0.33)
119	Lineus_sanguineus_DN33988_c0_g1_i1.p1	TOXnemamp_Hyaluronidase_Amphiporus_AllAmphiporus_DN19841_c0_g1_i1.p1(1.13E-109)	TOXnemamp_Hyaluronidase_Amphiporus_AllAmphiporus_DN19841_c0_g1_i1.p1 (1.6e-101)	Glyco_hydro_56 (5.9e-103);EGF (0.28);EGF_2 (1.4)
120	Lineus_sanguineus_DN3517_c0_g2_i1.p1	TOXPROT_sp|Q4PRD2|SLLC2_DABSI(0.00000000553)	UNIPROT_sp|P22897|MRC1_HUMAN (1.7e-08)	Lectin_C (2.4e-13)
121	Lineus_sanguineus_DN352_c0_g1_i1.p1	TOXnemamp_NoMatch_CtenitoxinAmphiporus_DN3713_c0_g1_i3.p1(6.61E-21)	TOXnemamp_NoMatch_CtenitoxinAmphiporus_DN3713_c0_g1_i1.p1 (3e-22)	Thyroglobulin_1 (1.1e-07)
122	Lineus_sanguineus_DN35444_c0_g1_i1.p1	TOXnemamp_Serine_ProteaseS1AAmphiporus_DN68_c0_g1_i21.p1(1.42E-29)	UNIPROT_sp|P69525|TMPS9_MOUSE (1.1e-17)	Trypsin (3.7e-37);Trypsin_2 (2.4e-06)
123	Lineus_sanguineus_DN35469_c0_g1_i1.p1	TOXnemamp_MetalloproteinasesM12A_AllAmphiporus_DN252_c0_g1_i8.p2(1.6E-48)	TOXnemamp_MetalloproteinasesM12A_AllAmphiporus_DN252_c0_g1_i4.p1 (5.6e-51)	Astacin (1.9e-42);Reprolysin_5 (0.0016);Peptidase_M66 (0.0056);Reprolysin_4 (0.016);ShK (1.9);Peptidase_M10 (0.036);Reprolysin_3 (0.058);DUF4953 (0.3)
124	Lineus_sanguineus_DN358_c0_g1_i1.p1	TOXnemamp_Serine_ProteaseS1AAmphiporus_DN378_c1_g1_i7.p1(1.58E-51)	UNIPROT_sp|Q7Z410|TMPS9_HUMAN (4.3e-35)	Trypsin (2.6e-60);Trypsin_2 (3.3e-08);DUF1986 (2e-06);DUF316 (0.01)
125	Lineus_sanguineus_DN359_c0_g1_i1.p1	TOXPROT_sp|P01527|CXA3_CERLA(1.22E-46)	TOXPROT_sp|P01527|CXA3_CERLA (1e-43)	TFIID_30kDa (0.035)
126	Lineus_sanguineus_DN359_c0_g1_i2.p1	TOXPROT_sp|P01527|CXA3_CERLA(4.84E-45)	TOXPROT_sp|P01527|CXA3_CERLA (2.5e-42)
127	Lineus_sanguineus_DN3662_c0_g3_i2.p1	TOXnemamp_MetalloproteinasesM12A_AllAmphiporus_DN13_c0_g1_i10.p1(3.51E-113)	TOXnemamp_MetalloproteinasesM12A_AllAmphiporus_DN1680_c0_g1_i1.p1 (5e-78)	Astacin (4.4e-70);ShK (2.2e-08);Peptidase_M66 (0.0007);Peptidase_M10 (0.28);Reprolysin_3 (0.77)		Y
128	Lineus_sanguineus_DN3711_c0_g1_i3.p1	TOXPROT_sp|F8J2D3|PLB_DRYCN(1.86E-168)	UNIPROT_sp|Q9GL30|PLBL1_BOVIN (1.1e-157)	Phospholip_B (5.2e-164)
129	Lineus_sanguineus_DN3711_c0_g1_i4.p1	TOXPROT_sp|F8J2D3|PLB_DRYCN(1.86E-168)	UNIPROT_sp|Q9GL30|PLBL1_BOVIN (1.1e-157)	Phospholip_B (5.2e-164)
130	Lineus_sanguineus_DN3711_c0_g1_i5.p1	TOXPROT_sp|F8J2D3|PLB_DRYCN(1.86E-168)	UNIPROT_sp|Q9GL30|PLBL1_BOVIN (1.1e-157)	Phospholip_B (5.2e-164)
131	Lineus_sanguineus_DN382_c0_g1_i1.p1	TOXnemantrTRINITY_DN151370_c1_g3_i8_Dual_---NA---_Proprotein(3.32E-11)	TOXnemantrTRINITY_DN151370_c1_g3_i8_Dual_---NA---_Proprotein (2.6e-13)			Y
132	Lineus_sanguineus_DN382_c0_g1_i2.p1	TOXnemantrTRINITY_DN151370_c1_g3_i8_Dual_---NA---_Proprotein(3.32E-11)	TOXnemantrTRINITY_DN151370_c1_g3_i8_Dual_---NA---_Proprotein (2.6e-13)			Y
133	Lineus_sanguineus_DN382_c0_g2_i1.p1	TOXnemantrTRINITY_DN151370_c1_g3_i8_Dual_---NA---_Proprotein(1.16E-13)	TOXnemantrTRINITY_DN151370_c1_g3_i7_Unclassified_---NA---_Cys-rich (1.3e-15)
134	Lineus_sanguineus_DN38574_c0_g1_i1.p1	TOXPROT_sp|P0DQA5|TXB3A_SCODE(0.00000569)	TOXPROT_sp|P0DPZ6|TXB2A_SCOAL (5e-07)	mono-CXXC (2.3);DUF5731 (0.062);zinc_ribbon_5 (17)
135	Lineus_sanguineus_DN39050_c0_g1_i1.p1	TOXnemamp_NoMatch_CtenitoxinAmphiporus_DN3713_c0_g1_i3.p1(3.32E-19)	TOXnemamp_NoMatch_CtenitoxinAmphiporus_DN3713_c0_g1_i1.p1 (1.4e-21)	Thyroglobulin_1 (3.1e-08)
136	Lineus_sanguineus_DN4136_c0_g1_i2.p1	TOXnemamp_MetalloproteinasesM12A_AllAmphiporus_DN1680_c0_g1_i1.p1(4.3E-79)	TOXnemamp_MetalloproteinasesM12A_AllAmphiporus_DN1680_c0_g1_i1.p1 (1.2e-59)	ShK (6.7e-07);Astacin (2.8e-51);Peptidase_M66 (0.045);Reprolysin_3 (0.13);Lipocalin_5 (0.2);Reprolysin_4 (0.28)
137	Lineus_sanguineus_DN4136_c0_g1_i3.p1	TOXnemamp_MetalloproteinasesM12A_AllAmphiporus_DN1680_c0_g1_i1.p1(3.11E-80)	TOXnemamp_MetalloproteinasesM12A_AllAmphiporus_DN252_c0_g1_i4.p1 (4.5e-47)	Astacin (2e-51);ShK (5.2e-07);Peptidase_M66 (0.033);Reprolysin_3 (0.1);Lipocalin_5 (0.15);Reprolysin_4 (0.21)
138	Lineus_sanguineus_DN4136_c0_g1_i4.p1	TOXnemamp_MetalloproteinasesM12A_AllAmphiporus_DN1680_c0_g1_i1.p1(3.58E-79)	TOXnemamp_MetalloproteinasesM12A_AllAmphiporus_DN1680_c0_g1_i2.p1 (2.1e-59)	ShK (6.5e-07);Astacin (2.7e-51);Peptidase_M66 (0.042);Reprolysin_3 (0.13);Lipocalin_5 (0.19);Reprolysin_4 (0.27)
139	Lineus_sanguineus_DN4136_c0_g1_i5.p1	TOXnemamp_MetalloproteinasesM12A_AllAmphiporus_DN1680_c0_g1_i1.p1(4.47E-79)	TOXnemamp_MetalloproteinasesM12A_AllAmphiporus_DN1680_c0_g1_i1.p1 (1.1e-59)	ShK (6.7e-07);Astacin (2.8e-51);Peptidase_M66 (0.045);Reprolysin_3 (0.13);Lipocalin_5 (0.2);Reprolysin_4 (0.28)
140	Lineus_sanguineus_DN4136_c0_g1_i6.p1	TOXnemamp_MetalloproteinasesM12A_AllAmphiporus_DN1680_c0_g1_i1.p1(4.3E-79)	TOXnemamp_MetalloproteinasesM12A_AllAmphiporus_DN1680_c0_g1_i1.p1 (1.2e-59)	ShK (6.7e-07);Astacin (2.8e-51);Peptidase_M66 (0.045);Reprolysin_3 (0.13);Lipocalin_5 (0.2);Reprolysin_4 (0.28)
141	Lineus_sanguineus_DN4136_c0_g1_i7.p1	TOXnemamp_MetalloproteinasesM12A_AllAmphiporus_DN1680_c0_g1_i1.p1(4.3E-79)	TOXnemamp_MetalloproteinasesM12A_AllAmphiporus_DN1680_c0_g1_i1.p1 (1.2e-59)	ShK (6.7e-07);Astacin (2.8e-51);Peptidase_M66 (0.045);Reprolysin_3 (0.13);Lipocalin_5 (0.2);Reprolysin_4 (0.28)
142	Lineus_sanguineus_DN4136_c0_g1_i8.p1	TOXnemamp_MetalloproteinasesM12A_AllAmphiporus_DN1680_c0_g1_i1.p1(4.3E-79)	TOXnemamp_MetalloproteinasesM12A_AllAmphiporus_DN252_c0_g1_i4.p1 (1e-46)	ShK (6.7e-07);Astacin (2.8e-51);Peptidase_M66 (0.045);Reprolysin_3 (0.13);Lipocalin_5 (0.2);Reprolysin_4 (0.28)
143	Lineus_sanguineus_DN420_c0_g1_i1.p1	TOXnemamp_NoMatch_ScoloptoxinAmphiporus_DN8592_c0_g2_i1.p1(8E-42)	TOXnemamp_NoMatch_ScoloptoxinAmphiporus_DN8592_c0_g2_i1.p1 (5.6e-43)	QVR (3.9e-05);DUF753 (0.97);UPAR_LY6 (0.59)		Y
144	Lineus_sanguineus_DN43683_c0_g1_i1.p1	TOXnemamp_Serine_ProteaseS1AAmphiporus_DN68_c0_g1_i12.p1(7.17E-56)	UNIPROT_sp|Q7Z410|TMPS9_HUMAN (5.8e-47)	Trypsin (1.2e-65);Trypsin_2 (6.6e-08);DUF1986 (1.4e-07);DUF316 (1.8)
145	Lineus_sanguineus_DN43749_c0_g1_i1.p1	TOXPROT_sp|Q3SB07|CRVP_OXYSC(8.24E-26)	UNIPROT_sp|P41245|MMP9_MOUSE (7.3e-22)	fn2 (5.8e-15);CAP (3.1e-20)
146	Lineus_sanguineus_DN43858_c0_g1_i1.p1	TOXnemamp_MetalloproteinasesM12A_AllAmphiporus_DN4709_c0_g1_i2.p1(3.7E-117)	UNIPROT_sp|B3EWZ6|MLRP2_ACRMI (4.1e-20)	Astacin (4e-55);MAM (8.8e-31);Reprolysin_3 (0.35)		Y
147	Lineus_sanguineus_DN43_c0_g1_i2.p2	TOXPROT_sp|P0DQS2|NEMA1_LINRU(0.00000000308)	TOXPROT_sp|P0DM24|NEMA1_LINLO (3e-14)	UPF0506 (4.3e-05);Conotoxin_I2 (0.0008);Omega-toxin (0.0011);Conotoxin (0.054);Toxin_27 (0.69)
148	Lineus_sanguineus_DN43_c2_g1_i1.p1	TOXPROT_sp|P0DQS2|NEMA1_LINRU(2.55E-10)	TOXPROT_sp|P0DM24|NEMA1_LINLO (4.9e-18)	UPF0506 (1.2e-05);Conotoxin_I2 (0.0006);Toxin_35 (0.0018);PetM (0.19);Conotoxin (0.89)		Y
149	Lineus_sanguineus_DN4504_c0_g1_i3.p1	TOXnemamp_Serine_ProteaseS1AAmphiporus_DN378_c1_g1_i7.p1(3.2E-57)	UNIPROT_sp|Q7Z410|TMPS9_HUMAN (8.8e-41)	Trypsin (3.8e-64);DUF1986 (1.4e-07);Trypsin_2 (0.00039)
150	Lineus_sanguineus_DN4564_c0_g1_i2.p1	TOXPROT_sp|Q66S13|NATT4_THANI(0.0000000269)	TOXPROT_sp|Q66S21|NATT2_THANI (6e-10)	Aerolysin (4.6e-09);ETX_MTX2 (1.3e-05)
151	Lineus_sanguineus_DN4708_c0_g2_i1.p1	TOXnemantrTRINITY_DN152331_c4_g4_i3_Predation_---NA---_Pulmonary(9.48E-35)	TOXnemantrTRINITY_DN152331_c4_g4_i3_Predation_---NA---_Pulmonary (2.3e-36)	Prok-RING_2 (0.061)
152	Lineus_sanguineus_DN4708_c0_g2_i2.p1	TOXnemantrTRINITY_DN152331_c4_g4_i3_Predation_---NA---_Pulmonary(8.55E-37)	TOXnemantrTRINITY_DN152331_c4_g4_i3_Predation_---NA---_Pulmonary (2.2e-38)	Prok-RING_2 (0.055)
153	Lineus_sanguineus_DN4708_c0_g2_i3.p1	TOXnemantrTRINITY_DN152331_c4_g4_i3_Predation_---NA---_Pulmonary(3.52E-25)	TOXnemantrTRINITY_DN152331_c4_g4_i3_Predation_---NA---_Pulmonary (4.7e-26)	Prok-RING_2 (0.034)
154	Lineus_sanguineus_DN4708_c0_g2_i4.p1	TOXnemantrTRINITY_DN152331_c4_g4_i3_Predation_---NA---_Pulmonary(2.26E-33)	TOXnemantrTRINITY_DN152331_c4_g4_i3_Predation_---NA---_Pulmonary (3.7e-35)	Prok-RING_2 (0.023)
155	Lineus_sanguineus_DN4708_c0_g2_i5.p1	TOXnemantrTRINITY_DN152331_c4_g4_i3_Predation_---NA---_Pulmonary(1.41E-33)	TOXnemantrTRINITY_DN152331_c4_g4_i3_Predation_---NA---_Pulmonary (1.2e-35)	Prok-RING_2 (0.0086)
156	Lineus_sanguineus_DN4708_c0_g2_i6.p1	TOXnemantrTRINITY_DN152331_c4_g4_i3_Predation_---NA---_Pulmonary(8.62E-36)	TOXnemantrTRINITY_DN152331_c4_g4_i3_Predation_---NA---_Pulmonary (3.1e-37)	Prok-RING_2 (0.048)
157	Lineus_sanguineus_DN4708_c0_g2_i7.p1	TOXnemantrTRINITY_DN152331_c4_g4_i3_Predation_---NA---_Pulmonary(2.32E-37)	TOXnemantrTRINITY_DN152331_c4_g4_i3_Predation_---NA---_Pulmonary (4.2e-39)	Prok-RING_2 (0.055)
158	Lineus_sanguineus_DN4708_c0_g2_i8.p1	TOXnemantrTRINITY_DN152331_c4_g4_i3_Predation_---NA---_Pulmonary(9.85E-34)	TOXnemantrTRINITY_DN152331_c4_g4_i3_Predation_---NA---_Pulmonary (2.3e-35)	Prok-RING_2 (0.0067)
159	Lineus_sanguineus_DN4708_c0_g2_i9.p1	TOXnemantrTRINITY_DN152331_c4_g4_i3_Predation_---NA---_Pulmonary(8.55E-37)	TOXnemantrTRINITY_DN152331_c4_g4_i3_Predation_---NA---_Pulmonary (2.2e-38)	Prok-RING_2 (0.055)
160	Lineus_sanguineus_DN4708_c0_g4_i1.p1	TOXnemantrTRINITY_DN152331_c4_g4_i3_Predation_---NA---_Pulmonary(9.94E-38)	TOXnemantrTRINITY_DN152331_c4_g4_i3_Predation_---NA---_Pulmonary (5.5e-39)	Prok-RING_2 (0.15)
161	Lineus_sanguineus_DN4840_c0_g1_i1.p1	TOXPROT_sp|B0VXV2|SL3_SISCA(4.17E-13)	UNIPROT_sp|Q61830|MRC1_MOUSE (0.00011)	Lectin_C (1.2e-09);UL45 (8.1e-05);Chordopox_A33R (0.32);Xlink (0.49);Myticin-prepro (0.15)
162	Lineus_sanguineus_DN4840_c0_g1_i2.p1	TOXPROT_sp|B0VXV2|SL3_SISCA(4.17E-13)	UNIPROT_sp|Q61830|MRC1_MOUSE (0.00011)	Lectin_C (1.2e-09);UL45 (8.1e-05);Chordopox_A33R (0.32);Xlink (0.49);Myticin-prepro (0.15)
163	Lineus_sanguineus_DN484_c0_g1_i1.p1	TOXPROT_sp|B2KKV6|A1IB1_LOXIN(2.33E-38)	TOXPROT_sp|B2KKV6|A1IB1_LOXIN (5e-39)	OSCP (0.16);GDPD (7.7)
164	Lineus_sanguineus_DN4916_c0_g1_i1.p1	TOXnemamp_VeficolinAmphiporus_DN817_c0_g2_i1.p1(0)	TOXnemamp_VeficolinAmphiporus_DN817_c0_g2_i1.p1 (0)	Collagen (1.2e-09);C4 (3.1e-43)
165	Lineus_sanguineus_DN4916_c0_g1_i2.p1	TOXnemamp_VeficolinAmphiporus_DN817_c0_g2_i1.p1(0)	TOXnemamp_VeficolinAmphiporus_DN817_c0_g2_i1.p1 (7.1e-267)	Collagen (6.4e-10);C4 (7.4e-23)
166	Lineus_sanguineus_DN4916_c0_g1_i3.p1	TOXnemamp_VeficolinAmphiporus_DN817_c0_g2_i1.p1(0)	TOXnemamp_VeficolinAmphiporus_DN817_c0_g2_i1.p1 (6.7e-196)	Collagen (8.4e-10)
167	Lineus_sanguineus_DN4916_c0_g1_i4.p1	TOXnemamp_VeficolinAmphiporus_DN817_c0_g2_i1.p1(0)	TOXnemamp_VeficolinAmphiporus_DN817_c0_g2_i1.p1 (0)	Collagen (1.2e-09);C4 (2.2e-38)
168	Lineus_sanguineus_DN4916_c0_g1_i5.p1	TOXnemamp_VeficolinAmphiporus_DN817_c0_g2_i1.p1(0)	TOXnemamp_VeficolinAmphiporus_DN817_c0_g2_i1.p1 (0)	Collagen (1.2e-09);C4 (3.1e-43)
169	Lineus_sanguineus_DN5008_c0_g1_i1.p1	TOXnemamp_MetalloproteinasesM12A_AllAmphiporus_DN52958_c0_g1_i1.p1(7.64E-117)	TOXnemamp_MetalloproteinasesM12A_AllAmphiporus_DN252_c0_g1_i8.p2 (2.6e-108)	Astacin (1.8e-48);ShK (3e-05);Peptidase_M10 (0.33);Peptidase_M66 (0.021);Reprolysin_3 (1.1)
170	Lineus_sanguineus_DN506_c0_g1_i1.p1	TOXPROT_sp|P01527|CXA3_CERLA(1.27E-40)	TOXPROT_sp|A0A0P0CC97|CXP5_PARCG (1.8e-38)	DUF6299 (0.086);Transposase_21 (0.16)		Y
171	Lineus_sanguineus_DN50843_c0_g1_i1.p1	TOXnemantrTRINITY_DN143626_c4_g1_i2_Defense_---NA---_Proprotein(0.000000258)	TOXnemantrTRINITY_DN143626_c4_g1_i2_Defense_---NA---_Proprotein (2.9e-05)	Fungus-induced (0.44)
172	Lineus_sanguineus_DN52224_c0_g1_i1.p1	TOXnemamp_MetalloproteinasesM12A_AllAmphiporus_DN252_c0_g1_i10.p1(0.00000000117)	TOXnemamp_MetalloproteinasesM12A_AllAmphiporus_DN252_c0_g1_i10.p1 (2.5e-08)	Astacin (7.4e-06)
173	Lineus_sanguineus_DN52452_c0_g1_i1.p1	TOXPROT_sp|Q6T7B6|SL2_BITGA(0.00000164)	UNIPROT_sp|Q64449|MRC2_MOUSE (0.00028)	Lectin_C (0.012)
174	Lineus_sanguineus_DN53025_c0_g1_i1.p1	TOXnemamp_NoMatch_CtenitoxinAmphiporus_DN3713_c0_g1_i3.p1(2.41E-19)	TOXnemamp_NoMatch_CtenitoxinAmphiporus_DN3713_c0_g1_i1.p1 (1.1e-19)	Thyroglobulin_1 (6.4e-10)
175	Lineus_sanguineus_DN5379_c0_g1_i10.p1	TOXnemamp_VeficolinAmphiporus_DN6429_c0_g2_i3.p1(9.16E-131)	TOXnemamp_VeficolinAmphiporus_DN6429_c0_g2_i3.p1 (2.4e-196)	Collagen (1e-08);Laminin_G_3 (0.019)
176	Lineus_sanguineus_DN5379_c0_g1_i11.p1	TOXnemamp_VeficolinAmphiporus_DN6429_c0_g2_i3.p1(5.15E-136)	TOXnemamp_VeficolinAmphiporus_DN6429_c0_g2_i3.p1 (5.8e-202)	Collagen (1e-08);Laminin_G_3 (0.019)
177	Lineus_sanguineus_DN5379_c0_g1_i2.p1	TOXnemamp_VeficolinAmphiporus_DN6429_c0_g2_i3.p1(9.11E-36)	TOXnemamp_VeficolinAmphiporus_DN6429_c0_g2_i3.p1 (7.4e-33)
178	Lineus_sanguineus_DN5379_c0_g1_i3.p1	TOXnemamp_VeficolinAmphiporus_DN6429_c0_g2_i3.p1(5.15E-136)	TOXnemamp_VeficolinAmphiporus_DN6429_c0_g2_i3.p1 (5.8e-202)	Collagen (1e-08);Laminin_G_3 (0.019)
179	Lineus_sanguineus_DN5379_c0_g1_i4.p1	TOXnemamp_VeficolinAmphiporus_DN6429_c0_g2_i3.p1(1.02E-145)	TOXnemamp_VeficolinAmphiporus_DN6429_c0_g2_i3.p1 (4.7e-202)	Collagen (1e-08);Laminin_G_3 (0.018)
180	Lineus_sanguineus_DN5379_c0_g1_i5.p1	TOXnemamp_VeficolinAmphiporus_DN6429_c0_g2_i3.p1(9.16E-131)	TOXnemamp_VeficolinAmphiporus_DN6429_c0_g2_i3.p1 (2.4e-196)	Collagen (1e-08);Laminin_G_3 (0.019)
181	Lineus_sanguineus_DN5379_c0_g1_i7.p1	TOXnemamp_VeficolinAmphiporus_DN6429_c0_g2_i3.p1(3.32E-140)	TOXnemamp_VeficolinAmphiporus_DN6429_c0_g2_i3.p1 (1.9e-196)	Collagen (1e-08);Laminin_G_3 (0.017)
182	Lineus_sanguineus_DN5404_c0_g1_i1.p2	TOXnemamp_CysteinerichAmphiporus_DN3808_c0_g1_i4.p1(1.73E-10)	TOXnemamp_CysteinerichAmphiporus_DN3808_c0_g1_i4.p1 (1.8e-06)	ShK (1.7e-08);DUF2946 (41)
183	Lineus_sanguineus_DN5466_c0_g1_i1.p1	TOXnemamp_MetalloproteinasesM12A_AllAmphiporus_TRINITY_DN1724_c0_g1_i3.p2(2E-42)	TOXnemamp_MetalloproteinasesM12A_AllAmphiporus_TRINITY_DN1724_c0_g1_i3.p2 (7.3e-43)	Astacin (3.3e-51);PAN_1 (8.1e-09);DUF4520 (0.0062)
184	Lineus_sanguineus_DN54728_c0_g1_i1.p1	TOXPROT_sp|P0DQS2|NEMA1_LINRU(0.00000278)	TOXPROT_sp|P0DM24|NEMA1_LINLO (0.00023)	Toxin_17 (0.29);Conotoxin (0.74)
185	Lineus_sanguineus_DN56468_c0_g1_i1.p2	TOXPROT_sp|Q3SB06|CRVP_OXYMI(0.0000151)	UNIPROT_sp|B3A0P8|SCP2_LOTGI (0.018)	CAP (0.0051)
186	Lineus_sanguineus_DN579_c0_g1_i1.p1	TOXnemamp_Neuropeptide_ProhormoneAmphiporus_DN539_c0_g1_i1.p1(1.12E-76)	TOXnemamp_Neuropeptide_ProhormoneAmphiporus_DN539_c0_g1_i1.p1 (8.8e-71)	Ldl_recept_a (7.3e-09)		Y
187	Lineus_sanguineus_DN579_c0_g1_i2.p1	TOXnemamp_Neuropeptide_ProhormoneAmphiporus_DN539_c0_g1_i1.p1(1.1E-76)	TOXnemamp_Neuropeptide_ProhormoneAmphiporus_DN539_c0_g1_i1.p1 (8.3e-71)	Ldl_recept_a (7.1e-09)		Y
188	Lineus_sanguineus_DN579_c0_g1_i3.p1	TOXnemamp_Neuropeptide_ProhormoneAmphiporus_DN539_c0_g1_i1.p1(1.12E-76)	TOXnemamp_Neuropeptide_ProhormoneAmphiporus_DN539_c0_g1_i1.p1 (8.8e-71)	Ldl_recept_a (7.3e-09)		Y
189	Lineus_sanguineus_DN579_c0_g1_i4.p1	TOXnemamp_Neuropeptide_ProhormoneAmphiporus_DN539_c0_g1_i1.p1(1.1E-76)	TOXnemamp_Neuropeptide_ProhormoneAmphiporus_DN539_c0_g1_i1.p1 (8.3e-71)	Ldl_recept_a (7.1e-09)		Y
190	Lineus_sanguineus_DN579_c0_g1_i5.p1	TOXnemamp_Neuropeptide_ProhormoneAmphiporus_DN539_c0_g1_i1.p1(1.1E-76)	TOXnemamp_Neuropeptide_ProhormoneAmphiporus_DN539_c0_g1_i1.p1 (8.3e-71)	Ldl_recept_a (7.1e-09)		Y
191	Lineus_sanguineus_DN579_c0_g1_i6.p1	TOXnemamp_Neuropeptide_ProhormoneAmphiporus_DN539_c0_g1_i1.p1(1.12E-76)	TOXnemamp_Neuropeptide_ProhormoneAmphiporus_DN539_c0_g1_i1.p1 (8.8e-71)	Ldl_recept_a (7.3e-09)		Y
192	Lineus_sanguineus_DN606_c0_g1_i1.p1	TOXnemamp_MetalloproteinasesM12A_AllAmphiporus_DN4709_c0_g1_i2.p1(5.67E-117)	UNIPROT_sp|B3EWZ6|MLRP2_ACRMI (1.9e-21)	Astacin (3e-56);MAM (2.2e-31)		Y
193	Lineus_sanguineus_DN6315_c0_g1_i2.p1	TOXnemamp_VeficolinAmphiporus_DN7531_c0_g1_i5.p1(4.31E-129)	TOXnemamp_VeficolinAmphiporus_DN7531_c0_g1_i2.p1 (3.1e-127)	Collagen (2.6e-09);Endostatin (2.5e-62);Collagen_trimer (2.2e-07);DUF1554 (0.061)
194	Lineus_sanguineus_DN6315_c0_g1_i3.p1	TOXnemamp_VeficolinAmphiporus_DN7531_c0_g1_i5.p1(6.76E-127)	TOXnemamp_VeficolinAmphiporus_DN7531_c0_g1_i2.p1 (6.1e-127)	Collagen (2.7e-09);Endostatin (2.5e-62);Collagen_trimer (2.2e-07);DUF1554 (0.062)
195	Lineus_sanguineus_DN6315_c0_g1_i4.p1	TOXnemamp_VeficolinAmphiporus_DN7531_c0_g1_i5.p1(2.88E-130)	TOXnemamp_VeficolinAmphiporus_DN7531_c0_g1_i2.p1 (3.3e-130)	Collagen (2.7e-09);Endostatin (2.5e-62);Collagen_trimer (2.2e-07);DUF1554 (0.061)
196	Lineus_sanguineus_DN6315_c0_g1_i7.p1	TOXnemamp_VeficolinAmphiporus_DN7531_c0_g1_i5.p1(4.07E-126)	TOXnemamp_VeficolinAmphiporus_DN7531_c0_g1_i2.p1 (2.9e-124)	Collagen (2.7e-09);Endostatin (2.5e-62);Collagen_trimer (2.2e-07);DUF1554 (0.062)
197	Lineus_sanguineus_DN6502_c0_g1_i1.p1	TOXPROT_sp|Q66S13|NATT4_THANI(0.0000000177)	TOXPROT_sp|Q66S13|NATT4_THANI (1.1e-10)	Aerolysin (1.5e-05)
198	Lineus_sanguineus_DN6616_c0_g1_i1.p1	TOXnemamp_MetalloproteinasesM12A_AllAmphiporus_DN9983_c0_g2_i1.p1(4.7E-83)	TOXnemamp_MetalloproteinasesM12A_AllAmphiporus_DN1680_c0_g1_i2.p1 (3e-75)	Astacin (6.9e-67);ShK (4.6e-08);Sushi (2.1e-06);Peptidase_M66 (0.0066);Peptidase_M10 (0.41);Peptidase_M57 (0.39)
199	Lineus_sanguineus_DN7112_c0_g1_i1.p1	TOXnemamp_MetalloproteinasesM12A_AllAmphiporus_DN4709_c0_g1_i2.p1(1.69E-33)	UNIPROT_sp|Q19269|NAS14_CAEEL (7.3e-33)	Astacin (2.2e-50);MAM (6.6e-13);Peptidase_M10 (0.085);CBM_4_9 (0.042)
200	Lineus_sanguineus_DN742_c0_g1_i6.p1	TOXnemamp_PerivitellinAmphiporus_DN65746_c0_g1_i1.p1(5.64E-177)	TOXnemamp_PerivitellinAmphiporus_DN65746_c0_g1_i1.p1 (9.4e-180)	MACPF (2.8e-18);Phytase (0.039)
201	Lineus_sanguineus_DN742_c0_g1_i8.p1	TOXnemamp_PerivitellinAmphiporus_DN65746_c0_g1_i1.p1(0)	TOXnemamp_PerivitellinAmphiporus_DN65746_c0_g1_i1.p1 (4.4e-191)	MACPF (4.2e-18);Ig_7 (2.7)
202	Lineus_sanguineus_DN762_c0_g1_i1.p1	TOXnemamp_NoMatch_CtenitoxinAmphiporus_DN3713_c0_g1_i3.p1(9E-22)	TOXnemamp_NoMatch_CtenitoxinAmphiporus_DN3713_c0_g1_i1.p1 (5.3e-23)	Thyroglobulin_1 (2.3e-11);amfpi-1 (1.1e-05)
203	Lineus_sanguineus_DN762_c0_g1_i10.p1	TOXnemamp_NoMatch_CtenitoxinAmphiporus_DN3713_c0_g1_i3.p1(9E-22)	TOXnemamp_NoMatch_CtenitoxinAmphiporus_DN3713_c0_g1_i1.p1 (5.3e-23)	Thyroglobulin_1 (2.3e-11);amfpi-1 (1.1e-05)
204	Lineus_sanguineus_DN762_c0_g1_i11.p1	TOXnemamp_NoMatch_CtenitoxinAmphiporus_DN3713_c0_g1_i3.p1(9E-22)	TOXnemamp_NoMatch_CtenitoxinAmphiporus_DN3713_c0_g1_i1.p1 (5.3e-23)	Thyroglobulin_1 (2.3e-11);amfpi-1 (1.1e-05)
205	Lineus_sanguineus_DN762_c0_g1_i12.p1	TOXnemamp_NoMatch_CtenitoxinAmphiporus_DN3713_c0_g1_i3.p1(9E-22)	TOXnemamp_NoMatch_CtenitoxinAmphiporus_DN3713_c0_g1_i1.p1 (5.3e-23)	Thyroglobulin_1 (2.3e-11);amfpi-1 (1.1e-05)
206	Lineus_sanguineus_DN762_c0_g1_i13.p1	TOXnemamp_NoMatch_CtenitoxinAmphiporus_DN3713_c0_g1_i3.p1(9E-22)	TOXnemamp_NoMatch_CtenitoxinAmphiporus_DN3713_c0_g1_i1.p1 (5.3e-23)	Thyroglobulin_1 (2.3e-11);amfpi-1 (1.1e-05)
207	Lineus_sanguineus_DN762_c0_g1_i4.p1	TOXnemamp_NoMatch_CtenitoxinAmphiporus_DN3713_c0_g1_i3.p1(9E-22)	TOXnemamp_NoMatch_CtenitoxinAmphiporus_DN3713_c0_g1_i1.p1 (5.3e-23)	Thyroglobulin_1 (2.3e-11);amfpi-1 (1.1e-05)
208	Lineus_sanguineus_DN762_c0_g1_i5.p1	TOXnemamp_NoMatch_CtenitoxinAmphiporus_DN3713_c0_g1_i3.p1(9E-22)	TOXnemamp_NoMatch_CtenitoxinAmphiporus_DN3713_c0_g1_i1.p1 (5.3e-23)	Thyroglobulin_1 (2.3e-11);amfpi-1 (1.1e-05)
209	Lineus_sanguineus_DN762_c0_g1_i7.p1	TOXnemamp_NoMatch_CtenitoxinAmphiporus_DN3713_c0_g1_i3.p1(9E-22)	TOXnemamp_NoMatch_CtenitoxinAmphiporus_DN3713_c0_g1_i1.p1 (5.3e-23)	Thyroglobulin_1 (2.3e-11);amfpi-1 (1.1e-05)
210	Lineus_sanguineus_DN7639_c0_g1_i1.p2	TOXnemamp_Kunitztype_SerineProteinaseInhibitorAmphiporus_DN1408_c0_g1_i4.p1(9.7E-21)	UNIPROT_sp|Q868Z9|PPN_DROME (2.8e-11)	Kunitz_BPTI (4.9e-17);DUF4148 (0.6)
211	Lineus_sanguineus_DN7639_c0_g1_i2.p2	TOXnemamp_Kunitztype_SerineProteinaseInhibitorAmphiporus_DN1408_c0_g1_i4.p1(8.62E-21)	UNIPROT_sp|Q868Z9|PPN_DROME (2.9e-11)	Kunitz_BPTI (4.9e-17)
212	Lineus_sanguineus_DN774_c0_g2_i1.p1	TOXnemamp_MetalloproteinasesM12A_AllAmphiporus_DN4709_c0_g1_i2.p1(2.25E-39)	UNIPROT_sp|Q19269|NAS14_CAEEL (1.1e-37)	Astacin (3.5e-47);MAM (9.9e-10)
213	Lineus_sanguineus_DN787_c0_g1_i1.p1	TOXnemamp_Serine_ProteaseS1AAmphiporus_DN6332_c0_g1_i3.p1(1.27E-55)	UNIPROT_sp|Q7Z410|TMPS9_HUMAN (1.9e-38)	Trypsin (1.7e-66);DUF1986 (3.7e-12);Trypsin_2 (3.9e-07)
214	Lineus_sanguineus_DN78_c0_g1_i2.p1	TOXPROT_sp|P14411|PA2BA_BUNFA(3.66E-20)	TOXPROT_sp|P14411|PA2BA_BUNFA (2.5e-23)	Phospholip_A2_1 (7.9e-24);Phospholip_A2_2 (1.9)
215	Lineus_sanguineus_DN78_c0_g1_i3.p1	TOXPROT_sp|P14411|PA2BA_BUNFA(3.66E-20)	TOXPROT_sp|P14411|PA2BA_BUNFA (2.5e-23)	Phospholip_A2_1 (7.9e-24);Phospholip_A2_2 (1.9)
216	Lineus_sanguineus_DN7905_c0_g1_i3.p1	TOXnemamp_NoMatch_ScoloptoxinAmphiporus_DN7118_c0_g5_i1.p1(0.0000000162)	UNIPROT_sp|Q9CQ35|GRPL2_MOUSE (6e-05)	CAP (3.8e-06);Kv2channel (0.31)
217	Lineus_sanguineus_DN83_c0_g1_i2.p1	TOXPROT_sp|P0DQS2|NEMA1_LINRU(3.57E-27)	TOXPROT_sp|P0DM24|NEMA1_LINLO (1.5e-37)	Conotoxin_I2 (0.0084);UPF0506 (0.0087);Toxin_35 (0.011)		Y
218	Lineus_sanguineus_DN83_c0_g1_i3.p2	TOXPROT_sp|P0DQS2|NEMA1_LINRU(2.89E-23)	TOXPROT_sp|P0DM24|NEMA1_LINLO (1.6e-33)	Conotoxin_I2 (0.025)
219	Lineus_sanguineus_DN83_c0_g1_i4.p1	TOXPROT_sp|P0DQS2|NEMA1_LINRU(3.63E-24)	TOXPROT_sp|P0DM24|NEMA1_LINLO (2.2e-34)	Conotoxin_I2 (0.027)
220	Lineus_sanguineus_DN846_c0_g1_i1.p1	TOXPROT_sp|A0A6P8HC43|ATPI1_ACTTE(1.7E-60)	UNIPROT_sp|Q868Z9|PPN_DROME (5.9e-49)	Kunitz_BPTI (8.1e-22);SAD_SRA (19);DUF1265 (21);EGF_Tenascin (9.5)
221	Lineus_sanguineus_DN8576_c0_g1_i1.p1	TOXnemantrTRINITY_DN144800_c3_g1_i3_Unclassified_VA51_VESCR(6.12E-13)	UNIPROT_sp|Q9ET66|PI16_MOUSE (2.2e-17)	CAP (1e-15)
222	Lineus_sanguineus_DN892_c0_g1_i1.p1	TOXPROT_sp|B6ZIW0|KUN_HAELO(1.54E-23)	UNIPROT_sp|Q868Z9|PPN_DROME (3.2e-14)	Kunitz_BPTI (7e-14)
223	Lineus_sanguineus_DN8942_c0_g1_i1.p1	TOXPROT_sp|A0A0F7YZQ7|CELE_CONVC(0.0000264)	TOXPROT_sp|A0A0F7YZQ7|CELE_CONVC (2.7e-07)
224	Lineus_sanguineus_DN894_c0_g1_i1.p1	TOXnemantrTRINITY_DN151001_c1_g2_i5_Unclassified_VA543_SCODE(0.000000126)	TOXnemamp_CysteinerichAmphiporus_DN3808_c0_g1_i4.p1 (0.00097)	ShK (8.2e-05)
225	Lineus_sanguineus_DN220_c0_g1_i1.p1	TOX_Jacobsson_Nemertide_beta1_PARTIAL(8.15E-39)	TOX_Jacobsson_Nemertide_beta1_PARTIAL (1.8e-32)	Toxin_13 (0.023)		Y
226	Lineus_sanguineus_DN220_c0_g1_i2.p3	TOX_Jacobsson_Nemertide_beta1_PARTIAL(1.43E-36)	TOX_Jacobsson_Nemertide_beta1_PARTIAL (1.4e-30)	Toxin_13 (0.29)
227	Lineus_sanguineus_DN220_c0_g1_i3.p2	TOX_Jacobsson_Nemertide_beta1_PARTIAL(8.15E-39)	TOX_Jacobsson_Nemertide_beta1_PARTIAL (1.8e-32)	Toxin_13 (0.023)	Y
P1	Lineus_sanguineus_DN435_c0_g1_i6.p2	Antistasin(0.01)	UNIPROT_sp|P38977|ANTA_HYDVU (6.9e-05)	Antistasin (1.5e-07)	Y
P2	Lineus_sanguineus_DN9111_c0_g1_i1.p1		UNIPROT_sp|P38977|ANTA_HYDVU (8.2e-06)	Antistasin (2.4e-08);Sporozoite_P67 (0.15)	Y	Y
P3	Lineus_sanguineus_DN1067_c0_g1_i1.p1	Adam_like_Metalloprotease(0.002)	UNIPROT_sp|P34953|ISK2_MACFA (2)		Y
P4	Lineus_sanguineus_DN2174_c0_g1_i1.p1	Hainantoxin-III 4 (0.002)	TOXPROT_sp|D2Y2D2|H3A10_CYRHA (5.1e-05)	Toxin_35 (0.0015);Toxin_12 (0.009);Omega-toxin (0.16)	Y
P5	Lineus_sanguineus_DN150_c0_g1_i1.p1	U2-agatoxin-Ao1y(0.006)	TOXPROT_sp|Q5Y4W4|TAG2X_AGEOR (3.5e-05)	Toxin_35 (0.00052)	Y
P6	Lineus_sanguineus_DN67_c0_g1_i1.p3	U6-lycotoxin-Ls1e(0.28 )	TOXPROT_sp|A0A059T2H4|TX2A_CHEPU (0.031)	Toxin_35 (0.00032)	Y
P7	Lineus_sanguineus_DN67_c0_g2_i3.p3	Teretoxin Tan14.1 (0.007 )	TOXPROT_sp|P0DN60|TE1_TERAN (0.006)	NKAIN (0.09);DUF5102 (0.18)	Y		37
P8	Lineus_sanguineus_DN983_c0_g1_i3.p1		UNIPROT_sp|P38977|ANTA_HYDVU (0.0027)	Antistasin (4.6e-08)	Y	Y
P9	Lineus_sanguineus_DN983_c0_g1_i4.p1		UNIPROT_sp|P38977|ANTA_HYDVU (0.0027)	Antistasin (4.6e-08)	Y	Y
P10	Lineus_sanguineus_DN351_c1_g1_i1.p1	Potassium channel toxin alpha-KTx 26.2 (1.7)	UNIPROT_sp|Q32ZF8|DFB38_RAT (0.0025)	Myticin-prepro (0.019);YiaAB (0.1)	Y
P11	Lineus_sanguineus_DN16_c0_g1_i2.p1	Conotoxin Ep11.1 (4.8 )	TOXPROT_sp|A0A0A0V633|U51A_SCYTH (0.017)		Y
P12	Lineus_sanguineus_DN150_c0_g1_i2.p1	Conotoxin CaHr91 (0.049)	TOXPROT_sp|I6RU37|TXD2B_SCOMU (0.0044)	Toxin_35 (0.049);7TM_GPCR_Srd (0.26)	Y

## Sheet: Table_S3
	Transcript ID	Blast best hit (e-value)	Phmmer best hit (e-value)	Pfam hits(e-value)	Present in mucus proteome	Present in body proteome
1	N_pamelaroe._DN1017_c0_g1_i1.p1	TOXnemamp_Neuropeptide_ProhormoneAmphiporus_DN539_c0_g1_i1.p1(5.73e-125)	TOXnemamp_Neuropeptide_ProhormoneAmphiporus_DN539_c0_g1_i1.p1 (7.7e-115)	Ldl_recept_a
2	N_pamelaroe._DN1017_c0_g1_i2.p1	TOXnemamp_Neuropeptide_ProhormoneAmphiporus_DN539_c0_g1_i2.p1(1.46e-165)	TOXnemamp_Neuropeptide_ProhormoneAmphiporus_DN539_c0_g1_i2.p1 (1.9e-150)	Ldl_recept_a
3	N_pamelaroe._DN1029_c2_g1_i1.p1	TOXnemamp_VeficolinAmphiporus_DN3808_c0_g1_i8.p4(2.48e-23)	UNIPROT_sp|Q8R066|C1QT4_MOUSE (1.7e-11)	C1q
4	N_pamelaroe._DN1029_c2_g1_i2.p1	TOXnemamp_VeficolinAmphiporus_DN3808_c0_g1_i8.p4(7.43e-28)	TOXnemamp_VeficolinAmphiporus_DN3808_c0_g1_i1.p3 (2.5e-26)	C1q;Collagen
5	N_pamelaroe._DN102_c0_g1_i1.p1	TOXnemamp_Serine_ProteaseS1AAmphiporus_DN6332_c0_g1_i3.p1(5.89e-73)	UNIPROT_sp|P69526|TMPS9_RAT (6.9e-36)	Trypsin;Trypsin_2;DUF1986
6	N_pamelaroe._DN102_c0_g1_i2.p1	TOXnemamp_Serine_ProteaseS1AAmphiporus_DN68_c0_g1_i21.p1(1.80e-80)	UNIPROT_sp|P69526|TMPS9_RAT (1e-37)	Trypsin;Trypsin_2
7	N_pamelaroe._DN102_c0_g2_i1.p1	TOXnemamp_Serine_ProteaseS1AAmphiporus_DN68_c0_g1_i21.p1(4.47e-72)	UNIPROT_sp|Q7Z410|TMPS9_HUMAN (4e-36)	Trypsin;Trypsin_2;DUF1986
8	N_pamelaroe._DN1035_c0_g1_i4.p1	TOXPROT_sp|A0A6P8HC43|ATPI1_ACTTE(1.32e-44)	UNIPROT_sp|Q868Z9|PPN_DROME (1.5e-40)	Kunitz_BPTI
9	N_pamelaroe._DN1035_c0_g1_i5.p1	TOXPROT_sp|A0A6P8HC43|ATPI1_ACTTE(1.32e-44)	UNIPROT_sp|Q868Z9|PPN_DROME (1.5e-40)	Kunitz_BPTI
10	N_pamelaroe._DN10671_c0_g1_i1.p1	TOXnemamp_Serine_ProteaseS1AAmphiporus_DN1611_c0_g1_i1.p1(7.65e-30)	TOXnemamp_Serine_ProteaseS1AAmphiporus_DN1611_c0_g1_i1.p1 (1.6e-31)	Trypsin
11	N_pamelaroe._DN1067_c0_g3_i1.p1	TOXnemamp_SnakeVenom_MetalloproteinaseAmphiporus_DN42_c0_g1_i1.p1(7.04e-134)	TOXnemamp_SnakeVenom_MetalloproteinaseAmphiporus_DN42_c0_g1_i1.p1 (7.8e-125)	ADAMTS_CR_2;Reprolysin;Reprolysin_5;Reprolysin_3
12	N_pamelaroe._DN106_c0_g1_i14.p1	TOXnemantrTRINITY_DN153043_c4_g2_i3_Defense_---NA---_Proprotein(1.02e-08)	TOXnemantrTRINITY_DN153043_c4_g2_i3_Defense_---NA---_Proprotein (3.5e-10)
13	N_pamelaroe._DN106_c0_g1_i21.p1	TOXnemantrTRINITY_DN153043_c4_g2_i3_Defense_---NA---_Proprotein(3.11e-09)	TOXnemantrTRINITY_DN153043_c4_g2_i3_Defense_---NA---_Proprotein (1.4e-10)
14	N_pamelaroe._DN106_c0_g1_i27.p1	TOXnemantrTRINITY_DN153043_c4_g2_i3_Defense_---NA---_Proprotein(8.91e-09)	TOXnemantrTRINITY_DN153043_c4_g2_i3_Defense_---NA---_Proprotein (3.2e-10)	PAN_4
15	N_pamelaroe._DN106_c0_g1_i3.p1	TOXnemantrTRINITY_DN153043_c4_g2_i3_Defense_---NA---_Proprotein(1.00e-08)	TOXnemantrTRINITY_DN153043_c4_g2_i3_Defense_---NA---_Proprotein (3.5e-10)
16	N_pamelaroe._DN106_c0_g1_i5.p1	TOXnemantrTRINITY_DN153043_c4_g2_i3_Defense_---NA---_Proprotein(9.47e-09)	TOXnemantrTRINITY_DN153043_c4_g2_i3_Defense_---NA---_Proprotein (3.5e-10)
17	N_pamelaroe._DN106_c0_g1_i6.p1	TOXnemantrTRINITY_DN153043_c4_g2_i3_Defense_---NA---_Proprotein(9.30e-09)	TOXnemantrTRINITY_DN153043_c4_g2_i3_Defense_---NA---_Proprotein (3.5e-10)
18	N_pamelaroe._DN1107_c0_g1_i1.p1	TOXnemantrTRINITY_DN152418_c3_g1_i6_Unclassified_---NA---_Cys-rich(1.04e-19)	TOXnemantrTRINITY_DN152418_c3_g1_i6_Unclassified_---NA---_Cys-rich (6.4e-19)
19	N_pamelaroe._DN1116_c0_g1_i1.p1	TOXnemamp_Serine_ProteaseS1AAmphiporus_DN622_c0_g1_i1.p1(1.14e-47)	TOXnemamp_Serine_ProteaseS1AAmphiporus_DN622_c0_g1_i1.p1 (8.1e-50)	Trypsin
20	N_pamelaroe._DN1116_c0_g1_i2.p1	TOXnemamp_Serine_ProteaseS1AAmphiporus_DN622_c0_g1_i1.p1(1.23e-48)	TOXnemamp_Serine_ProteaseS1AAmphiporus_DN622_c0_g1_i1.p1 (7.3e-51)	Trypsin
21	N_pamelaroe._DN11379_c0_g2_i1.p1	TOXnemamp_SnakeVenom_MetalloproteinaseAmphiporus_DN121_c0_g1_i2.p1(0.0)	TOXnemamp_SnakeVenom_MetalloproteinaseAmphiporus_DN121_c0_g1_i2.p1 (6.1e-181)	ADAMTS_CR_2;Reprolysin;Reprolysin_5;Reprolysin_3;Reprolysin_2
22	N_pamelaroe._DN115_c0_g1_i1.p2	TOXnemantrTRINITY_DN153043_c4_g2_i3_Defense_---NA---_Proprotein(9.40e-39)	TOXnemantrTRINITY_DN153043_c4_g2_i3_Defense_---NA---_Proprotein (9.3e-37)
23	N_pamelaroe._DN115_c0_g2_i1.p1	TOXnemantrTRINITY_DN153043_c4_g2_i3_Defense_---NA---_Proprotein(7.05e-41)	TOXnemantrTRINITY_DN153043_c4_g2_i3_Defense_---NA---_Proprotein (1.5e-38)
24	N_pamelaroe._DN115_c0_g3_i1.p1	TOXnemantrTRINITY_DN153043_c4_g2_i3_Defense_---NA---_Proprotein(6.80e-36)	TOXnemantrTRINITY_DN153043_c4_g2_i3_Defense_---NA---_Proprotein (7.4e-35)
25	N_pamelaroe._DN1182_c0_g1_i1.p1	TOXnemamp_SnakeVenom_MetalloproteinaseAmphiporus_DN42_c0_g1_i1.p1(2.71e-83)	TOXnemamp_SnakeVenom_MetalloproteinaseAmphiporus_DN42_c0_g1_i1.p1 (4.1e-78)
26	N_pamelaroe._DN1182_c0_g1_i2.p1	TOXnemamp_SnakeVenom_MetalloproteinaseAmphiporus_DN42_c0_g1_i1.p1(1.23e-132)	TOXnemamp_SnakeVenom_MetalloproteinaseAmphiporus_DN42_c0_g1_i1.p1 (3.4e-123)	Reprolysin_5;Reprolysin;Reprolysin_2;ADAMTS_CR_2;Reprolysin_3;Reprolysin_4
27	N_pamelaroe._DN11849_c0_g1_i1.p1	TOXnemamp_SnakeVenom_MetalloproteinaseAmphiporus_DN42_c0_g1_i1.p1(1.87e-14)	TOXnemamp_SnakeVenom_MetalloproteinaseAmphiporus_DN42_c0_g1_i1.p1 (4.3e-13)
28	N_pamelaroe._DN1187_c0_g1_i5.p1	TOXnemamp_MetalloproteinasesM12A_AllAmphiporus_DN16670_c0_g1_i1.p1(1.89e-87)	TOXnemamp_MetalloproteinasesM12A_AllAmphiporus_DN16670_c0_g1_i1.p1 (1.2e-78)	Astacin;ShK
29	N_pamelaroe._DN118_c0_g2_i1.p1	TOXnemamp_MetalloproteinasesM12A_AllAmphiporus_DN65460_c0_g1_i1.p1(1.24e-32)	UNIPROT_sp|B3EWZ6|MLRP2_ACRMI (2e-05)	Astacin;MAM
30	N_pamelaroe._DN118_c0_g2_i2.p1	TOXnemamp_MetalloproteinasesM12A_AllAmphiporus_DN65460_c0_g1_i1.p1(1.16e-32)	UNIPROT_sp|B3EWZ6|MLRP2_ACRMI (1.9e-05)	Astacin;MAM
31	N_pamelaroe._DN118_c0_g2_i3.p1	TOXnemamp_MetalloproteinasesM12A_AllAmphiporus_DN65460_c0_g1_i1.p1(1.01e-32)	UNIPROT_sp|B3EWZ6|MLRP2_ACRMI (1.9e-05)	Astacin;MAM
32	N_pamelaroe._DN118_c0_g2_i4.p1	TOXnemamp_MetalloproteinasesM12A_AllAmphiporus_DN65460_c0_g1_i1.p1(9.69e-33)	UNIPROT_sp|B3EWZ6|MLRP2_ACRMI (1.9e-05)	Astacin;MAM
33	N_pamelaroe._DN119_c0_g1_i1.p1	TOXnemantrTRINITY_DN151370_c1_g3_i7_Unclassified_---NA---_Cys-rich(2.86e-20)	TOXnemantrTRINITY_DN151370_c1_g3_i7_Unclassified_---NA---_Cys-rich (4.5e-20)
34	N_pamelaroe._DN119_c0_g1_i2.p1	TOXnemantrTRINITY_DN151370_c1_g3_i7_Unclassified_---NA---_Cys-rich(5.98e-20)	TOXnemantrTRINITY_DN151370_c1_g3_i7_Unclassified_---NA---_Cys-rich (6.9e-20)
35	N_pamelaroe._DN119_c0_g1_i3.p1	TOXnemantrTRINITY_DN151370_c1_g3_i7_Unclassified_---NA---_Cys-rich(3.56e-24)	TOXnemantrTRINITY_DN151370_c1_g3_i7_Unclassified_---NA---_Cys-rich (1.8e-23)
36	N_pamelaroe._DN11_c0_g1_i1.p2	TOXnemantrTRINITY_DN153043_c4_g2_i3_Defense_---NA---_Proprotein(4.36e-05)	TOXnemantrTRINITY_DN153043_c4_g2_i3_Defense_---NA---_Proprotein (7.1e-07)
37	N_pamelaroe._DN1241_c0_g1_i1.p1	TOXnemamp_MetalloproteinasesM12A_AllAmphiporus_DN79142_c0_g1_i1.p1(1.92e-108)	TOXnemamp_MetalloproteinasesM12A_AllAmphiporus_DN79142_c0_g1_i1.p1 (1.1e-103)	Astacin
38	N_pamelaroe._DN1275_c0_g1_i1.p1	TOXnemantrTRINITY_DN151370_c1_g3_i7_Unclassified_---NA---_Cys-rich(1.95e-08)	TOXnemantrTRINITY_DN151370_c1_g3_i7_Unclassified_---NA---_Cys-rich (1.6e-08)	CUB
39	N_pamelaroe._DN1275_c0_g1_i2.p1	TOXnemantrTRINITY_DN151370_c1_g3_i7_Unclassified_---NA---_Cys-rich(1.34e-06)	TOXnemantrTRINITY_DN151370_c1_g3_i7_Unclassified_---NA---_Cys-rich (1.8e-07)	CUB
40	N_pamelaroe._DN1275_c0_g1_i3.p1	TOXnemantrTRINITY_DN151370_c1_g3_i7_Unclassified_---NA---_Cys-rich(2.18e-08)	TOXnemantrTRINITY_DN151370_c1_g3_i7_Unclassified_---NA---_Cys-rich (1.5e-08)	CUB
41	N_pamelaroe._DN1275_c0_g1_i4.p1	TOXnemantrTRINITY_DN151370_c1_g3_i7_Unclassified_---NA---_Cys-rich(1.31e-06)	TOXnemantrTRINITY_DN151370_c1_g3_i7_Unclassified_---NA---_Cys-rich (1.8e-07)	CUB
42	N_pamelaroe._DN13829_c0_g1_i1.p1	TOXnemamp_MetalloproteinasesM12A_AllAmphiporus_DN65460_c0_g1_i1.p1(3.49e-142)	TOXnemamp_MetalloproteinasesM12A_AllAmphiporus_DN65460_c0_g1_i1.p1 (1.7e-132)	Astacin
43	N_pamelaroe._DN1400_c0_g1_i1.p1	TOXnemantrTRINITY_DN151370_c1_g3_i7_Unclassified_---NA---_Cys-rich(2.26e-18)	TOXnemantrTRINITY_DN151370_c1_g3_i7_Unclassified_---NA---_Cys-rich (1.8e-18)
44	N_pamelaroe._DN1400_c0_g1_i2.p1	TOXnemantrTRINITY_DN151370_c1_g3_i7_Unclassified_---NA---_Cys-rich(2.05e-19)	TOXnemantrTRINITY_DN151370_c1_g3_i7_Unclassified_---NA---_Cys-rich (8.6e-19)
45	N_pamelaroe._DN1431_c0_g1_i1.p1	TOXnemantrTRINITY_DN143626_c4_g1_i2_Defense_---NA---_Proprotein(9.66e-21)	TOXnemantrTRINITY_DN143626_c4_g1_i2_Defense_---NA---_Proprotein (3.3e-20)	Resistin;PCSK9_C1
46	N_pamelaroe._DN1513_c0_g1_i1.p1	TOXnemamp_VeficolinAmphiporus_DN6489_c0_g2_i1.p1(0.0)	TOXnemamp_VeficolinAmphiporus_DN6489_c0_g2_i1.p1 (0)	Collagen;C4
47	N_pamelaroe._DN1513_c0_g1_i2.p1	TOXnemamp_VeficolinAmphiporus_DN6489_c0_g2_i1.p1(0.0)	TOXnemamp_VeficolinAmphiporus_DN6489_c0_g2_i1.p1 (0)	Collagen;C4
48	N_pamelaroe._DN1513_c0_g1_i6.p1	TOXnemamp_VeficolinAmphiporus_DN6489_c0_g2_i1.p1(0.0)	TOXnemamp_VeficolinAmphiporus_DN6489_c0_g2_i1.p1 (0)	Collagen;C4
49	N_pamelaroe._DN1513_c0_g1_i7.p1	TOXnemamp_VeficolinAmphiporus_DN6489_c0_g2_i1.p1(0.0)	TOXnemamp_VeficolinAmphiporus_DN6489_c0_g2_i1.p1 (0)	Collagen;C4
50	N_pamelaroe._DN1562_c0_g1_i2.p1	TOXnemantrTRINITY_DN151370_c1_g3_i7_Unclassified_---NA---_Cys-rich(9.73e-26)	TOXnemantrTRINITY_DN151370_c1_g3_i7_Unclassified_---NA---_Cys-rich (9.8e-25)
51	N_pamelaroe._DN1562_c0_g1_i3.p1	TOXnemantrTRINITY_DN151370_c1_g3_i7_Unclassified_---NA---_Cys-rich(8.56e-26)	TOXnemantrTRINITY_DN151370_c1_g3_i7_Unclassified_---NA---_Cys-rich (2.9e-25)
52	N_pamelaroe._DN1562_c0_g1_i4.p1	TOXnemantrTRINITY_DN151370_c1_g3_i7_Unclassified_---NA---_Cys-rich(1.37e-26)	TOXnemantrTRINITY_DN151370_c1_g3_i7_Unclassified_---NA---_Cys-rich (2.2e-26)
53	N_pamelaroe._DN1562_c0_g1_i6.p1	TOXnemantrTRINITY_DN151370_c1_g3_i7_Unclassified_---NA---_Cys-rich(1.37e-26)	TOXnemantrTRINITY_DN151370_c1_g3_i7_Unclassified_---NA---_Cys-rich (2.2e-26)
54	N_pamelaroe._DN1562_c0_g1_i7.p1	TOXnemantrTRINITY_DN151370_c1_g3_i7_Unclassified_---NA---_Cys-rich(1.32e-26)	TOXnemantrTRINITY_DN151370_c1_g3_i7_Unclassified_---NA---_Cys-rich (8.9e-26)
55	N_pamelaroe._DN1568_c0_g1_i1.p1	TOXnemantrTRINITY_DN153043_c4_g2_i3_Defense_---NA---_Proprotein(2.03e-17)	TOXnemantrTRINITY_DN153043_c4_g2_i3_Defense_---NA---_Proprotein (7.9e-19)	PAN_2;PAN_4
56	N_pamelaroe._DN160_c0_g1_i5.p1	TOXnemantrTRINITY_DN153043_c4_g2_i3_Defense_---NA---_Proprotein(5.30e-12)	TOXnemantrTRINITY_DN153043_c4_g2_i3_Defense_---NA---_Proprotein (9.2e-14)	PAN_4
57	N_pamelaroe._DN160_c0_g1_i7.p1	TOXnemantrTRINITY_DN153043_c4_g2_i3_Defense_---NA---_Proprotein(4.85e-12)	TOXnemantrTRINITY_DN153043_c4_g2_i3_Defense_---NA---_Proprotein (9e-14)	PAN_2
58	N_pamelaroe._DN162_c0_g1_i1.p1	TOXnemantrTRINITY_DN153043_c4_g2_i3_Defense_---NA---_Proprotein(7.82e-48)	TOXnemantrTRINITY_DN153043_c4_g2_i3_Defense_---NA---_Proprotein (1e-45)	PCSK9_C1
59	N_pamelaroe._DN16887_c0_g1_i1.p1	TOXnemamp_MetalloproteinasesM12A_AllAmphiporus_DN1680_c0_g1_i1.p1(3.71e-113)	TOXnemamp_MetalloproteinasesM12A_AllAmphiporus_DN4939_c0_g1_i1.p1 (7.8e-72)	Astacin;ShK
60	N_pamelaroe._DN168_c0_g2_i1.p1	TOXnemantrTRINITY_DN143626_c4_g1_i2_Defense_---NA---_Proprotein(7.03e-22)	TOXnemantrTRINITY_DN153043_c4_g2_i3_Defense_---NA---_Proprotein (3.2e-22)	PCSK9_C1
61	N_pamelaroe._DN1690_c0_g1_i1.p1	TOXnemamp_Serine_ProteaseS1AAmphiporus_DN378_c1_g1_i7.p1(3.44e-33)	UNIPROT_sp|Q7Z410|TMPS9_HUMAN (6.5e-24)	Trypsin;DUF316;Trypsin_2
62	N_pamelaroe._DN17029_c0_g1_i1.p1	TOXnemantrTRINITY_DN151370_c1_g3_i7_Unclassified_---NA---_Cys-rich(4.11e-26)	TOXnemantrTRINITY_DN151370_c1_g3_i7_Unclassified_---NA---_Cys-rich (8.7e-24)
63	N_pamelaroe._DN1741_c0_g1_i1.p1	TOXnemantrTRINITY_DN151370_c1_g3_i7_Unclassified_---NA---_Cys-rich(1.42e-21)	TOXnemantrTRINITY_DN151370_c1_g3_i7_Unclassified_---NA---_Cys-rich (1.8e-21)
64	N_pamelaroe._DN178_c0_g1_i1.p1	TOXnemantrTRINITY_DN151370_c1_g3_i7_Unclassified_---NA---_Cys-rich(7.32e-19)	TOXnemantrTRINITY_DN151370_c1_g3_i7_Unclassified_---NA---_Cys-rich (9e-20)
65	N_pamelaroe._DN18022_c0_g1_i1.p1	TOXnemamp_Serine_ProteaseS1AAmphiporus_DN6332_c0_g1_i3.p1(6.34e-49)	UNIPROT_sp|Q7Z410|TMPS9_HUMAN (1.6e-12)	Trypsin;DUF1986
66	N_pamelaroe._DN18093_c0_g1_i1.p1	TOXnemamp_VeficolinAmphiporus_DN7531_c0_g1_i5.p1(1.58e-126)	TOXnemamp_VeficolinAmphiporus_DN7531_c0_g1_i2.p1 (2e-126)
67	N_pamelaroe._DN18306_c0_g1_i1.p1	TOXnemantrTRINITY_DN143626_c4_g1_i2_Defense_---NA---_Proprotein(2.08e-12)	TOXnemantrTRINITY_DN153043_c4_g2_i3_Defense_---NA---_Proprotein (2.8e-14)	PAN_4;PAN_2
68	N_pamelaroe._DN18711_c0_g1_i1.p1	TOXnemamp_MetalloproteinasesM12A_AllAmphiporus_DN252_c0_g1_i1.p1(1.39e-13)	TOXnemamp_MetalloproteinasesM12A_AllAmphiporus_DN252_c0_g1_i4.p1 (5.7e-14)	Astacin
69	N_pamelaroe._DN187_c0_g1_i1.p1	TOXnemamp_MetalloproteinasesM12A_AllAmphiporus_DN252_c0_g1_i8.p2(0.0)	TOXnemamp_MetalloproteinasesM12A_AllAmphiporus_DN252_c0_g1_i8.p2 (3.3e-244)	Astacin;ShK		Y
70	N_pamelaroe._DN189_c0_g1_i1.p1	TOXnemamp_MetalloproteinasesM12A_AllAmphiporus_DN52958_c0_g1_i1.p1(0.0)	TOXnemamp_MetalloproteinasesM12A_AllAmphiporus_DN52958_c0_g1_i1.p1 (1.4e-261)	Astacin;ShK
71	N_pamelaroe._DN19144_c0_g1_i1.p1	TOXnemantrTRINITY_DN153043_c4_g2_i3_Defense_---NA---_Proprotein(1.32e-16)	TOXnemantrTRINITY_DN153043_c4_g2_i3_Defense_---NA---_Proprotein (9.8e-16)
72	N_pamelaroe._DN1951_c0_g1_i2.p1	TOXnemamp_NoMatch_PotassiumChannelToxinAmphiporus_DN40082_c0_g1_i1.p2(1.92e-05)	TOXnemamp_NoMatch_PotassiumChannelToxinAmphiporus_DN40082_c0_g1_i1.p2 (5.3e-08)
73	N_pamelaroe._DN1951_c0_g1_i3.p2	TOXnemamp_NoMatch_PotassiumChannelToxinAmphiporus_DN40082_c0_g1_i1.p2(4.55e-06)	TOXnemamp_NoMatch_PotassiumChannelToxinAmphiporus_DN40082_c0_g1_i1.p2 (5.4e-09)
74	N_pamelaroe._DN1951_c0_g1_i4.p2	TOXnemamp_NoMatch_PotassiumChannelToxinAmphiporus_DN40082_c0_g1_i1.p2(3.10e-05)	TOXnemamp_NoMatch_PotassiumChannelToxinAmphiporus_DN40082_c0_g1_i1.p2 (1.6e-05)
75	N_pamelaroe._DN19836_c0_g1_i1.p1	TOXnemamp_MetalloproteinasesM12A_AllAmphiporus_DN10636_c0_g1_i7.p2(3.39e-14)	UNIPROT_sp|P55115|NAS15_CAEEL (3.2e-13)	Astacin
76	N_pamelaroe._DN2075_c0_g1_i1.p1	TOXnemamp_SnakeVenom_MetalloproteinaseAmphiporus_DN42_c0_g1_i1.p1(8.42e-134)	TOXnemamp_SnakeVenom_MetalloproteinaseAmphiporus_DN42_c0_g1_i1.p1 (1.2e-124)	Reprolysin_5;ADAMTS_CR_2;Reprolysin_3;Reprolysin
77	N_pamelaroe._DN2091_c1_g1_i1.p1	TOXnemamp_PerivitellinAmphiporus_DN65746_c0_g1_i1.p1(0.0)	TOXnemamp_PerivitellinAmphiporus_DN65746_c0_g1_i1.p1 (0)	MACPF
78	N_pamelaroe._DN2091_c1_g1_i2.p1	TOXnemamp_PerivitellinAmphiporus_DN65746_c0_g1_i1.p1(0.0)	TOXnemamp_PerivitellinAmphiporus_DN65746_c0_g1_i1.p1 (0)	MACPF
79	N_pamelaroe._DN2091_c1_g1_i3.p1	TOXnemamp_PerivitellinAmphiporus_DN65746_c0_g1_i1.p1(0.0)	TOXnemamp_PerivitellinAmphiporus_DN65746_c0_g1_i1.p1 (0)	MACPF
80	N_pamelaroe._DN20944_c0_g1_i1.p1	TOXnemantrTRINITY_DN151370_c1_g3_i7_Unclassified_---NA---_Cys-rich(1.38e-20)	TOXnemantrTRINITY_DN151370_c1_g3_i7_Unclassified_---NA---_Cys-rich (4.4e-20)
81	N_pamelaroe._DN20944_c0_g1_i1.p2	TOXnemantrTRINITY_DN151370_c1_g3_i7_Unclassified_---NA---_Cys-rich(1.38e-20)	TOXnemantrTRINITY_DN151370_c1_g3_i7_Unclassified_---NA---_Cys-rich (4.4e-20)
82	N_pamelaroe._DN20976_c0_g1_i1.p5	TOXPROT_sp|Q98993|VTXB_SYNVE(3.25e-07)	TOXPROT_sp|Q98993|VTXB_SYNVE (1.5e-06)
83	N_pamelaroe._DN20976_c0_g1_i1.p6	TOXPROT_sp|Q98993|VTXB_SYNVE(3.25e-07)	TOXPROT_sp|Q98993|VTXB_SYNVE (1.5e-06)
84	N_pamelaroe._DN21036_c0_g1_i1.p1	TOXnemamp_MetalloproteinasesM12A_AllAmphiporus_DN861_c0_g1_i2.p1(9.30e-84)	TOXnemamp_MetalloproteinasesM12A_AllAmphiporus_DN861_c0_g1_i1.p1 (1.8e-83)	Astacin
85	N_pamelaroe._DN21120_c0_g1_i1.p1	TOXPROT_sp|A0A6P8HC43|ATPI1_ACTTE(3.54e-31)	UNIPROT_sp|Q868Z9|PPN_DROME (4.4e-20)	Kunitz_BPTI
86	N_pamelaroe._DN212_c0_g1_i1.p1	TOXnemamp_IGFBFAmphiporus_DN1011_c0_g1_i1.p1(7.96e-08)	TOXnemamp_IGFBFAmphiporus_DN1011_c0_g1_i1.p1 (3.9e-09)	amfpi-1
87	N_pamelaroe._DN212_c0_g1_i2.p1	TOXnemamp_IGFBFAmphiporus_DN1011_c0_g1_i1.p1(7.96e-08)	TOXnemamp_IGFBFAmphiporus_DN1011_c0_g1_i1.p1 (3.9e-09)	amfpi-1
88	N_pamelaroe._DN213_c0_g1_i1.p1	TOXnemamp_VeficolinAmphiporus_DN5219_c0_g1_i1.p1(0.0)	TOXnemamp_VeficolinAmphiporus_DN5219_c0_g1_i1.p1 (0)	Collagen;COLFI;Laminin_G_2		Y
89	N_pamelaroe._DN2150_c0_g1_i1.p1	TOXnemamp_Serine_ProteaseS1AAmphiporus_DN16409_c0_g1_i1.p1(1.15e-68)	UNIPROT_sp|Q7Z410|TMPS9_HUMAN (1.6e-40)	Trypsin;DUF1986
90	N_pamelaroe._DN22134_c0_g1_i1.p1	TOXnemantrTRINITY_DN141405_c0_g2_i1_Dual_VKT1_TRILK(3.87e-34)	UNIPROT_sp|Q868Z9|PPN_DROME (5.3e-09)	Kunitz_BPTI
91	N_pamelaroe._DN225_c0_g1_i11.p1	TOXnemantrTRINITY_DN152331_c4_g4_i3_Predation_---NA---_Pulmonary(8.71e-12)	TOXnemantrTRINITY_DN152331_c4_g4_i3_Predation_---NA---_Pulmonary (6.3e-13)
92	N_pamelaroe._DN225_c0_g1_i4.p1	TOXnemantrTRINITY_DN152331_c4_g4_i3_Predation_---NA---_Pulmonary(1.02e-11)	TOXnemantrTRINITY_DN152331_c4_g4_i3_Predation_---NA---_Pulmonary (5.8e-13)
93	N_pamelaroe._DN225_c0_g1_i5.p1	TOXnemantrTRINITY_DN152331_c4_g4_i3_Predation_---NA---_Pulmonary(2.28e-12)	TOXnemantrTRINITY_DN152331_c4_g4_i3_Predation_---NA---_Pulmonary (1.7e-13)
94	N_pamelaroe._DN225_c0_g1_i7.p1	TOXnemantrTRINITY_DN152331_c4_g4_i3_Predation_---NA---_Pulmonary(8.71e-12)	TOXnemantrTRINITY_DN152331_c4_g4_i3_Predation_---NA---_Pulmonary (5.6e-13)
95	N_pamelaroe._DN225_c0_g1_i8.p1	TOXnemantrTRINITY_DN152331_c4_g4_i3_Predation_---NA---_Pulmonary(6.79e-11)	TOXnemantrTRINITY_DN152331_c4_g4_i3_Predation_---NA---_Pulmonary (1.4e-13)
96	N_pamelaroe._DN225_c0_g1_i9.p1	TOXnemantrTRINITY_DN152331_c4_g4_i3_Predation_---NA---_Pulmonary(4.85e-10)	TOXnemantrTRINITY_DN152331_c4_g4_i3_Predation_---NA---_Pulmonary (4.6e-13)
97	N_pamelaroe._DN2314_c0_g2_i1.p1	TOXnemamp_NoMatch_BCSToxinAmphiporus_DN2785_c0_g1_i7.p1(1.06e-160)	TOXnemamp_NoMatch_BCSToxinAmphiporus_DN2785_c0_g1_i1.p1 (9.6e-143)
98	N_pamelaroe._DN2317_c0_g1_i1.p1	TOXnemamp_Hyaluronidase_Amphiporus_AllAmphiporus_DN7766_c0_g1_i1.p1(3.22e-149)	TOXnemamp_Hyaluronidase_Amphiporus_AllAmphiporus_DN7766_c0_g1_i1.p1 (6.5e-148)	Glyco_hydro_56
99	N_pamelaroe._DN2317_c0_g1_i2.p1	TOXnemamp_Hyaluronidase_Amphiporus_AllAmphiporus_DN7766_c0_g1_i1.p1(5.38e-148)	TOXnemamp_Hyaluronidase_Amphiporus_AllAmphiporus_DN7766_c0_g1_i1.p1 (9.1e-147)	Glyco_hydro_56
100	N_pamelaroe._DN23517_c0_g1_i1.p1	TOXnemantrTRINITY_DN151370_c1_g3_i7_Unclassified_---NA---_Cys-rich(2.28e-27)	TOXnemantrTRINITY_DN151370_c1_g3_i7_Unclassified_---NA---_Cys-rich (4.9e-28)
101	N_pamelaroe._DN2360_c0_g1_i1.p1	TOXnemantrTRINITY_DN152418_c3_g1_i4_Unclassified_---NA---_Cys-rich(7.79e-23)	TOXnemantrTRINITY_DN152418_c3_g1_i4_Unclassified_---NA---_Cys-rich (2.6e-22)
102	N_pamelaroe._DN2378_c0_g1_i1.p1	TOXnemamp_Serine_ProteaseS1AAmphiporus_DN68_c0_g1_i21.p1(1.44e-30)	UNIPROT_sp|P69525|TMPS9_MOUSE (9.5e-26)	Trypsin;Trypsin_2
103	N_pamelaroe._DN23_c0_g1_i1.p2	TOXnemantrTRINITY_DN153043_c4_g2_i3_Defense_---NA---_Proprotein(2.04e-23)	TOXnemantrTRINITY_DN153043_c4_g2_i3_Defense_---NA---_Proprotein (3.9e-24)
104	N_pamelaroe._DN243_c0_g1_i1.p1	TOXnemantrTRINITY_DN153043_c4_g2_i3_Defense_---NA---_Proprotein(2.39e-39)	TOXnemantrTRINITY_DN153043_c4_g2_i3_Defense_---NA---_Proprotein (6.7e-39)
105	N_pamelaroe._DN24945_c0_g1_i1.p1	TOXnemantrTRINITY_DN153043_c4_g2_i3_Defense_---NA---_Proprotein(1.45e-13)	TOXnemantrTRINITY_DN153043_c4_g2_i3_Defense_---NA---_Proprotein (2.3e-11)
106	N_pamelaroe._DN2599_c0_g1_i1.p1	TOXnemamp_Serine_ProteaseS1AAmphiporus_DN66746_c0_g1_i1.p1(8.81e-45)	UNIPROT_sp|Q7Z410|TMPS9_HUMAN (6.8e-33)	Trypsin;DUF1986
107	N_pamelaroe._DN2599_c0_g1_i2.p1	TOXnemamp_Serine_ProteaseS1AAmphiporus_DN66746_c0_g1_i1.p1(1.02e-41)	UNIPROT_sp|Q7Z410|TMPS9_HUMAN (1.9e-29)	Trypsin;DUF1986
108	N_pamelaroe._DN26170_c0_g1_i1.p1	TOXnemamp_NoMatch_ScoloptoxinAmphiporus_DN8821_c0_g2_i1.p1_Copy(4.26e-67)	TOXnemamp_NoMatch_ScoloptoxinAmphiporus_DN8821_c0_g2_i1.p1_Copy (1.2e-64)
109	N_pamelaroe._DN26179_c0_g1_i1.p1	TOXnemantrTRINITY_DN126566_c0_g2_i2_Unclassified_VKT1_TRILK(1.12e-16)	UNIPROT_sp|Q868Z9|PPN_DROME (2.1e-07)	Kunitz_BPTI
110	N_pamelaroe._DN26306_c0_g1_i1.p1	TOXnemantrTRINITY_DN126566_c0_g2_i2_Unclassified_VKT1_TRILK(5.12e-16)	UNIPROT_sp|Q868Z9|PPN_DROME (1.2e-08)	Kunitz_BPTI
111	N_pamelaroe._DN26390_c0_g1_i1.p1	TOXPROT_sp|B4XSZ0|SLAF_MACLB(4.69e-06)	UNIPROT_sp|P49300|CLC10_MOUSE (2.2e-06)
112	N_pamelaroe._DN2704_c0_g1_i1.p1	TOXnemamp_VeficolinAmphiporus_DN561_c0_g1_i4.p2(3.22e-134)	TOXnemamp_VeficolinAmphiporus_DN561_c0_g1_i1.p2 (1.1e-193)	Collagen
113	N_pamelaroe._DN2709_c0_g1_i1.p1	TOXnemamp_NoMatch_ScoloptoxinAmphiporus_DN1833_c2_g1_i5.p1(0.0)	TOXnemamp_NoMatch_ScoloptoxinAmphiporus_DN1833_c2_g1_i1.p1 (1.2e-187)	CAP
114	N_pamelaroe._DN2709_c0_g1_i2.p1	TOXnemamp_NoMatch_ScoloptoxinAmphiporus_DN1833_c2_g1_i5.p1(0.0)	TOXnemamp_NoMatch_ScoloptoxinAmphiporus_DN1833_c2_g1_i1.p1 (2.9e-187)	CAP
115	N_pamelaroe._DN27585_c0_g1_i1.p1	TOXnemamp_Serine_ProteaseS1AAmphiporus_DN2609_c0_g1_i4.p2(3.19e-06)	TOXnemamp_Serine_ProteaseS1AAmphiporus_DN2609_c0_g1_i1.p2 (1e-05)
116	N_pamelaroe._DN2800_c0_g1_i1.p1	TOXnemamp_ChitinaseAmphiporus_TRINITY_DN1533_c0_g1_i26.p1(1.21e-24)	TOXnemamp_ChitinaseAmphiporus_TRINITY_DN1533_c0_g1_i26.p1 (3.4e-19)	CBM_14
117	N_pamelaroe._DN2800_c0_g1_i2.p1	TOXnemamp_ChitinaseAmphiporus_TRINITY_DN1533_c0_g1_i26.p1(6.54e-22)	TOXnemamp_ChitinaseAmphiporus_TRINITY_DN1533_c0_g1_i26.p1 (8.6e-19)	CBM_14
118	N_pamelaroe._DN2800_c0_g1_i3.p1	TOXnemamp_ChitinaseAmphiporus_TRINITY_DN1533_c0_g1_i26.p1(3.42e-24)	TOXnemamp_ChitinaseAmphiporus_TRINITY_DN1533_c0_g1_i26.p1 (4.8e-19)	CBM_14
119	N_pamelaroe._DN2800_c0_g1_i4.p1	TOXnemamp_ChitinaseAmphiporus_TRINITY_DN1533_c0_g1_i26.p1(3.24e-24)	TOXnemamp_ChitinaseAmphiporus_TRINITY_DN1533_c0_g1_i26.p1 (4.8e-19)	CBM_14
120	N_pamelaroe._DN2800_c0_g1_i5.p1	TOXnemamp_ChitinaseAmphiporus_TRINITY_DN1533_c0_g1_i26.p1(3.03e-24)	TOXnemamp_ChitinaseAmphiporus_TRINITY_DN1533_c0_g1_i26.p1 (5.6e-19)	CBM_14
121	N_pamelaroe._DN2800_c0_g1_i6.p1	TOXnemamp_ChitinaseAmphiporus_TRINITY_DN1533_c0_g1_i26.p1(1.75e-24)	TOXnemamp_ChitinaseAmphiporus_TRINITY_DN1533_c0_g1_i26.p1 (5.3e-19)	CBM_14
122	N_pamelaroe._DN28135_c0_g1_i1.p1	TOXnemamp_LAmino_AcidOxidasAmphiporus_DN39863_c0_g1_i1.p1(3.76e-13)	TOXnemamp_LAmino_AcidOxidasAmphiporus_DN39863_c0_g1_i1.p1 (1.6e-11)	Amino_oxidase;NAD_binding_8;Thi4
123	N_pamelaroe._DN28538_c0_g1_i1.p1	TOXnemantrTRINITY_DN151370_c1_g3_i7_Unclassified_---NA---_Cys-rich(9.11e-24)	TOXnemantrTRINITY_DN151370_c1_g3_i7_Unclassified_---NA---_Cys-rich (1.9e-23)
124	N_pamelaroe._DN285_c0_g1_i1.p1	TOXnemamp_MetalloproteinasesM12A_AllAmphiporus_TRINITY_DN3396_c0_g2_i1.p1(0.0)	TOXnemamp_MetalloproteinasesM12A_AllAmphiporus_TRINITY_DN3396_c0_g2_i1.p1 (2.8e-225)	Astacin;ShK
125	N_pamelaroe._DN29151_c0_g1_i1.p1	TOXnemantrTRINITY_DN153043_c4_g2_i3_Defense_---NA---_Proprotein(8.82e-33)	TOXnemantrTRINITY_DN153043_c4_g2_i3_Defense_---NA---_Proprotein (4.1e-31)	PCSK9_C1
126	N_pamelaroe._DN29279_c0_g1_i1.p1	TOXnemamp_Serine_ProteaseS1AAmphiporus_DN68_c0_g1_i21.p1(4.43e-79)	UNIPROT_sp|P69525|TMPS9_MOUSE (2.9e-31)	Trypsin;Trypsin_2;DUF316;DUF1986
127	N_pamelaroe._DN2944_c0_g1_i1.p1	TOXnemantrTRINITY_DN153043_c4_g2_i3_Defense_---NA---_Proprotein(2.76e-19)	TOXnemantrTRINITY_DN153043_c4_g2_i3_Defense_---NA---_Proprotein (7.6e-21)	PAN_4;PCSK9_C1
128	N_pamelaroe._DN294_c0_g1_i1.p1	TOXnemantrTRINITY_DN151370_c1_g3_i7_Unclassified_---NA---_Cys-rich(9.86e-24)	TOXnemantrTRINITY_DN151370_c1_g3_i7_Unclassified_---NA---_Cys-rich (1.6e-22)
129	N_pamelaroe._DN3014_c0_g1_i1.p2	TOXnemantrTRINITY_DN143626_c4_g1_i2_Defense_---NA---_Proprotein(2.91e-26)	TOXnemantrTRINITY_DN153043_c4_g2_i3_Defense_---NA---_Proprotein (1.1e-24)	PCSK9_C1
130	N_pamelaroe._DN3064_c0_g1_i1.p1	TOXPROT_sp|A0A1U9VX91|GLTX_GLYTI(1.06e-08)	TOXPROT_sp|A0A1U9VX91|GLTX_GLYTI (7.2e-14)	PAN_1
131	N_pamelaroe._DN3111_c0_g1_i1.p1	TOXnemamp_Snake_Venom5NucleotidaselikeAmphiporus_DN4153_c0_g1_i2.p1(0.0)	TOXnemamp_Snake_Venom5NucleotidaselikeAmphiporus_DN4153_c0_g1_i2.p1 (2.7e-244)	5_nucleotid_C;Metallophos
132	N_pamelaroe._DN3111_c0_g1_i2.p1	TOXnemamp_Snake_Venom5NucleotidaselikeAmphiporus_DN4153_c0_g1_i2.p1(0.0)	TOXnemamp_Snake_Venom5NucleotidaselikeAmphiporus_DN4153_c0_g1_i2.p1 (7e-243)	5_nucleotid_C;Metallophos
133	N_pamelaroe._DN3111_c0_g1_i3.p1	TOXnemamp_Snake_Venom5NucleotidaselikeAmphiporus_DN4153_c0_g1_i2.p1(0.0)	TOXnemamp_Snake_Venom5NucleotidaselikeAmphiporus_DN4153_c0_g1_i2.p1 (8e-216)	5_nucleotid_C;Metallophos
134	N_pamelaroe._DN3203_c0_g1_i2.p1	TOXnemantrTRINITY_DN152034_c4_g5_i7_Unclassified_DNA2_ACAPL(1.13e-127)	TOXnemantrTRINITY_DN152034_c4_g5_i2_Unclassified_DNA2_ACAPL (1.2e-119)	DNase_II
135	N_pamelaroe._DN3352_c0_g1_i1.p1	TOXnemamp_MetalloproteinasesM12A_AllAmphiporus_DN861_c0_g1_i2.p1(1.08e-104)	TOXnemamp_MetalloproteinasesM12A_AllAmphiporus_DN861_c0_g1_i1.p1 (1.8e-100)	Astacin;ShK
136	N_pamelaroe._DN3353_c0_g1_i1.p1	TOXnemamp_MetalloproteinasesM12A_AllAmphiporus_TRINITY_DN3396_c0_g2_i1.p1(2.12e-124)	TOXnemamp_MetalloproteinasesM12A_AllAmphiporus_TRINITY_DN3396_c0_g2_i1.p1 (1.2e-123)	Astacin;ShK
137	N_pamelaroe._DN3353_c0_g1_i2.p1	TOXnemamp_MetalloproteinasesM12A_AllAmphiporus_TRINITY_DN3396_c0_g2_i1.p1(2.12e-124)	TOXnemamp_MetalloproteinasesM12A_AllAmphiporus_TRINITY_DN3396_c0_g2_i1.p1 (1.2e-123)	Astacin;ShK
138	N_pamelaroe._DN3504_c0_g1_i1.p1	TOXPROT_sp|B2DCR8|CTX_SEPES(1.44e-05)	UNIPROT_sp|A2ARV4|LRP2_MOUSE (0.28)	Ldl_recept_a
139	N_pamelaroe._DN3504_c0_g1_i2.p1	TOXPROT_sp|B2DCR8|CTX_SEPES(8.72e-06)	UNIPROT_sp|A2ARV4|LRP2_MOUSE (0.25)	Ldl_recept_a
140	N_pamelaroe._DN3517_c0_g1_i1.p1	TOXnemamp_LAmino_AcidOxidasAmphiporus_DN2031_c0_g1_i3.p1(0.0)	TOXnemamp_LAmino_AcidOxidasAmphiporus_DN2031_c0_g1_i1.p1 (3.9e-205)	Amino_oxidase;NAD_binding_8;Pyr_redox_2;FAD_binding_2;DAO;FAD_oxidored;HI0933_like;Pyr_redox;FAD_binding_3
141	N_pamelaroe._DN3517_c0_g1_i2.p1	TOXnemamp_LAmino_AcidOxidasAmphiporus_DN2031_c0_g1_i3.p1(0.0)	TOXnemamp_LAmino_AcidOxidasAmphiporus_DN2031_c0_g1_i1.p1 (3.9e-205)	Amino_oxidase;NAD_binding_8;Pyr_redox_2;FAD_binding_2;DAO;FAD_oxidored;HI0933_like;Pyr_redox;FAD_binding_3
142	N_pamelaroe._DN3585_c0_g1_i1.p1	TOXnemamp_Serine_ProteaseS1AAmphiporus_DN68_c0_g1_i12.p1(1.02e-80)	UNIPROT_sp|Q7Z410|TMPS9_HUMAN (1e-34)	Trypsin;DUF1986;Trypsin_2
143	N_pamelaroe._DN35_c0_g1_i1.p1	TOXnemantrTRINITY_DN143626_c4_g1_i2_Defense_---NA---_Proprotein(3.00e-19)	TOXnemantrTRINITY_DN143626_c4_g1_i2_Defense_---NA---_Proprotein (2.7e-18)			Y
144	N_pamelaroe._DN373_c0_g1_i2.p1	TOXPROT_sp|Q66S03|LECG_THANI(3.39e-05)	UNIPROT_sp|Q64449|MRC2_MOUSE (0.0018)	Lectin_C
145	N_pamelaroe._DN38_c0_g1_i1.p1	TOXnemamp_MetalloproteinasesM12A_AllAmphiporus_DN861_c0_g1_i2.p1(7.21e-68)	TOXnemamp_MetalloproteinasesM12A_AllAmphiporus_DN861_c0_g1_i1.p1 (6.4e-68)	Astacin;ShK
146	N_pamelaroe._DN38_c0_g1_i3.p1	TOXnemamp_MetalloproteinasesM12A_AllAmphiporus_DN861_c0_g1_i2.p1(3.62e-68)	TOXnemamp_MetalloproteinasesM12A_AllAmphiporus_DN861_c0_g1_i1.p1 (5.8e-68)	Astacin;ShK
147	N_pamelaroe._DN4025_c0_g1_i1.p1	TOXnemantrTRINITY_DN143626_c4_g1_i2_Defense_---NA---_Proprotein(9.76e-05)	TOXnemantrTRINITY_DN143626_c4_g1_i2_Defense_---NA---_Proprotein (1.4e-06)
148	N_pamelaroe._DN4251_c0_g1_i1.p1	TOXnemamp_MetalloproteinasesM12A_AllAmphiporus_TRINITY_DN3396_c0_g2_i1.p1(4.13e-172)	TOXnemamp_MetalloproteinasesM12A_AllAmphiporus_TRINITY_DN3396_c0_g2_i1.p1 (7.8e-172)	Astacin;ShK		Y
149	N_pamelaroe._DN4251_c0_g1_i2.p1	TOXnemamp_MetalloproteinasesM12A_AllAmphiporus_TRINITY_DN3396_c0_g2_i1.p1(0.0)	TOXnemamp_MetalloproteinasesM12A_AllAmphiporus_TRINITY_DN3396_c0_g2_i1.p1 (1.9e-208)	Astacin;ShK		Y
150	N_pamelaroe._DN4293_c0_g1_i1.p1	TOXnemamp_Serine_ProteaseS1AAmphiporus_DN1797_c0_g1_i1.p1(2.33e-55)	UNIPROT_sp|P69525|TMPS9_MOUSE (4.4e-41)	Trypsin
151	N_pamelaroe._DN42_c0_g1_i1.p1	TOXnemamp_Lectin_NattectinAmphiporus_DN15583_c0_g1_i2.p1(5.13e-113)	TOXnemamp_Lectin_NattectinAmphiporus_DN15583_c0_g1_i2.p1 (1.1e-103)	Lectin_C
152	N_pamelaroe._DN42_c0_g1_i2.p1	TOXnemamp_Lectin_NattectinAmphiporus_DN15583_c0_g1_i2.p1(2.75e-113)	TOXnemamp_Lectin_NattectinAmphiporus_DN15583_c0_g1_i2.p1 (5.8e-104)	Lectin_C
153	N_pamelaroe._DN4332_c0_g1_i1.p1	TOXnemamp_VeficolinAmphiporus_DN817_c0_g2_i1.p1(0.0)	TOXnemamp_VeficolinAmphiporus_DN817_c0_g2_i1.p1 (0)	Collagen;C4		Y
154	N_pamelaroe._DN4387_c0_g1_i1.p1	TOXnemamp_NoMatch_ScoloptoxinAmphiporus_DN1833_c2_g1_i5.p1(5.61e-30)	TOXnemamp_NoMatch_ScoloptoxinAmphiporus_DN1833_c2_g1_i1.p1 (7e-31)	CAP;fn2
155	N_pamelaroe._DN445_c0_g1_i2.p1	TOXnemamp_Serine_ProteaseS1AAmphiporus_DN68_c0_g1_i12.p1(9.99e-52)	UNIPROT_sp|Q7Z410|TMPS9_HUMAN (3.2e-34)	Trypsin;DUF1986
156	N_pamelaroe._DN454_c0_g1_i1.p1	TOXnemantrTRINITY_DN143626_c4_g1_i2_Defense_---NA---_Proprotein(5.63e-19)	TOXnemantrTRINITY_DN143626_c4_g1_i2_Defense_---NA---_Proprotein (1.9e-17)			Y
157	N_pamelaroe._DN45_c0_g1_i1.p1	TOXnemamp_VeficolinAmphiporus_DN14_c0_g1_i1.p1(0.0)	TOXnemamp_VeficolinAmphiporus_DN14_c0_g1_i1.p1 (0)	Collagen;COLFI;VWC
158	N_pamelaroe._DN45_c0_g1_i2.p1	TOXnemamp_VeficolinAmphiporus_DN14_c0_g2_i1.p1(0.0)	TOXnemamp_VeficolinAmphiporus_DN14_c0_g1_i1.p1 (0)	Collagen;COLFI;VWC
159	N_pamelaroe._DN45_c0_g1_i3.p1	TOXnemamp_VeficolinAmphiporus_DN14_c0_g1_i1.p1(0.0)	TOXnemamp_VeficolinAmphiporus_DN14_c0_g1_i1.p1 (0)	Collagen;COLFI;VWC		Y
160	N_pamelaroe._DN45_c0_g1_i4.p1	TOXnemamp_VeficolinAmphiporus_DN14_c0_g1_i1.p1(0.0)	TOXnemamp_VeficolinAmphiporus_DN14_c0_g1_i1.p1 (0)	Collagen;COLFI;VWC		Y
161	N_pamelaroe._DN45_c0_g1_i5.p1	TOXnemamp_VeficolinAmphiporus_DN14_c0_g1_i1.p1(0.0)	TOXnemamp_VeficolinAmphiporus_DN14_c0_g1_i1.p1 (0)	Collagen;COLFI;VWC
162	N_pamelaroe._DN4886_c0_g1_i1.p1	TOXnemamp_Hyaluronidase_Amphiporus_AllAmphiporus_DN1756_c0_g1_i1.p1(0.0)	TOXnemamp_Hyaluronidase_Amphiporus_AllAmphiporus_DN1756_c0_g1_i1.p1 (3.6e-177)	Glyco_hydro_56
163	N_pamelaroe._DN4886_c0_g1_i2.p1	TOXnemamp_Hyaluronidase_Amphiporus_AllAmphiporus_DN1756_c0_g1_i1.p1(4.46e-177)	TOXnemamp_Hyaluronidase_Amphiporus_AllAmphiporus_DN1756_c0_g1_i1.p1 (2.4e-174)	Glyco_hydro_56
164	N_pamelaroe._DN507_c0_g1_i1.p1	TOXnemantrTRINITY_DN143626_c4_g1_i2_Defense_---NA---_Proprotein(9.76e-18)	TOXnemantrTRINITY_DN143626_c4_g1_i2_Defense_---NA---_Proprotein (9.7e-19)
165	N_pamelaroe._DN539_c0_g1_i1.p1	TOXnemamp_ShK_DomainLikeAmphiporus_DN920_c0_g1_i1.p1(8.69e-63)	TOXnemamp_ShK_DomainLikeAmphiporus_DN920_c0_g1_i1.p1 (3.2e-68)	ShK
166	N_pamelaroe._DN541_c0_g1_i1.p1	TOXnemamp_CAPAmphiporus_DN53254_c0_g1_i1.p1(3.06e-51)	TOXnemamp_CAPAmphiporus_DN53254_c0_g1_i1.p1 (2.8e-48)	CAP
167	N_pamelaroe._DN541_c0_g1_i2.p1	TOXnemamp_CAPAmphiporus_DN53254_c0_g1_i1.p1(3.06e-51)	TOXnemamp_CAPAmphiporus_DN53254_c0_g1_i1.p1 (2.8e-48)	CAP
168	N_pamelaroe._DN546_c0_g1_i1.p1	TOXnemamp_MetalloproteinasesM12A_AllAmphiporus_DN4709_c0_g1_i2.p1(4.39e-98)	UNIPROT_sp|B3EWZ6|MLRP2_ACRMI (2.1e-12)	Astacin;MAM
169	N_pamelaroe._DN546_c0_g1_i3.p1	TOXnemamp_MetalloproteinasesM12A_AllAmphiporus_DN4709_c0_g1_i2.p1(6.28e-99)	UNIPROT_sp|B3EWZ6|MLRP2_ACRMI (4.6e-15)	Astacin;MAM
170	N_pamelaroe._DN54_c0_g1_i1.p1	TOXnemamp_MetalloproteinasesM12A_AllAmphiporus_DN252_c0_g1_i10.p1(1.15e-130)	TOXnemamp_MetalloproteinasesM12A_AllAmphiporus_DN252_c0_g1_i8.p2 (9.7e-128)	Astacin;ShK	Y	Y
171	N_pamelaroe._DN5565_c0_g1_i1.p1	TOXnemantrTRINITY_DN151370_c1_g3_i7_Unclassified_---NA---_Cys-rich(1.25e-24)	TOXnemantrTRINITY_DN151370_c1_g3_i7_Unclassified_---NA---_Cys-rich (9.2e-25)
172	N_pamelaroe._DN5977_c0_g1_i1.p1	TOXnemamp_Serine_ProteaseS1AAmphiporus_DN2609_c0_g1_i4.p2(2.30e-55)	UNIPROT_sp|P69526|TMPS9_RAT (1.5e-18)	Trypsin;Trypsin_2
173	N_pamelaroe._DN613_c0_g1_i1.p2	TOXnemantrTRINITY_DN143626_c4_g1_i2_Defense_---NA---_Proprotein(2.47e-28)	TOXnemantrTRINITY_DN143626_c4_g1_i2_Defense_---NA---_Proprotein (8.4e-29)	PCSK9_C1
174	N_pamelaroe._DN6240_c0_g1_i1.p1	TOXnemamp_MetalloproteinasesM12A_AllAmphiporus_DN16670_c0_g1_i1.p1(6.18e-59)	TOXnemamp_MetalloproteinasesM12A_AllAmphiporus_DN16670_c0_g1_i1.p1 (3.5e-32)	Astacin;ShK
175	N_pamelaroe._DN6240_c0_g1_i2.p1	TOXnemamp_MetalloproteinasesM12A_AllAmphiporus_DN16670_c0_g1_i1.p1(2.35e-71)	TOXnemamp_MetalloproteinasesM12A_AllAmphiporus_DN16670_c0_g1_i1.p1 (5.8e-71)	Astacin;ShK
176	N_pamelaroe._DN6279_c0_g1_i1.p1	TOXnemamp_ICK_8C_ConotoxinlikeAmphiporus_DN433_c0_g3_i2.p1(8.85e-21)	TOXnemamp_ICK_8C_ConotoxinlikeAmphiporus_DN433_c0_g3_i1.p1 (1.6e-20)
177	N_pamelaroe._DN633_c0_g1_i1.p1	TOXnemantrTRINITY_DN151370_c1_g3_i7_Unclassified_---NA---_Cys-rich(6.66e-27)	TOXnemantrTRINITY_DN151370_c1_g3_i7_Unclassified_---NA---_Cys-rich (1.1e-25)
178	N_pamelaroe._DN63_c0_g1_i1.p1	TOXnemamp_Serine_ProteaseS1AAmphiporus_DN66746_c0_g1_i1.p1(3.13e-88)	UNIPROT_sp|Q7Z410|TMPS9_HUMAN (7.2e-32)	Trypsin
179	N_pamelaroe._DN63_c0_g1_i2.p1	TOXnemamp_Serine_ProteaseS1AAmphiporus_DN66746_c0_g1_i1.p1(8.86e-86)	UNIPROT_sp|Q7Z410|TMPS9_HUMAN (8e-31)	Trypsin;DUF1986
180	N_pamelaroe._DN6579_c0_g1_i1.p1	TOXnemamp_LAmino_AcidOxidasAmphiporus_DN13564_c0_g1_i2.p1(0.0)	TOXnemamp_LAmino_AcidOxidasAmphiporus_DN13564_c0_g1_i2.p1 (4.6e-247)	Amino_oxidase;NAD_binding_8;DAO;Pyr_redox_3
181	N_pamelaroe._DN6614_c0_g2_i1.p1	TOXnemamp_Serine_ProteaseS1AAmphiporus_DN1611_c0_g1_i1.p1(6.69e-62)	UNIPROT_sp|Q7Z410|TMPS9_HUMAN (1.2e-36)	Trypsin;Trypsin_2
182	N_pamelaroe._DN678_c0_g1_i1.p1	TOXnemamp_Serine_ProteaseS1AAmphiporus_DN6332_c0_g1_i3.p1(5.76e-33)	UNIPROT_sp|P69526|TMPS9_RAT (5.8e-29)	Trypsin;Trypsin_2
183	N_pamelaroe._DN7074_c0_g4_i4.p1	TOXPROT_sp|A0A1U9VX91|GLTX_GLYTI(1.30e-19)	TOXPROT_sp|A0A1U9VX91|GLTX_GLYTI (1.1e-22)
184	N_pamelaroe._DN7134_c0_g1_i1.p1	TOXnemantrTRINITY_DN153043_c4_g2_i3_Defense_---NA---_Proprotein(1.87e-36)	TOXnemantrTRINITY_DN153043_c4_g2_i3_Defense_---NA---_Proprotein (2.2e-34)
185	N_pamelaroe._DN7227_c0_g2_i1.p1	TOXnemamp_Serine_ProteaseS1AAmphiporus_DN68_c0_g1_i12.p1(2.96e-52)	UNIPROT_sp|Q7Z410|TMPS9_HUMAN (3e-35)	Trypsin;DUF1986;Trypsin_2		Y
186	N_pamelaroe._DN7227_c0_g2_i2.p1	TOXnemamp_Serine_ProteaseS1AAmphiporus_DN378_c1_g1_i7.p1(2.40e-51)	UNIPROT_sp|Q7Z410|TMPS9_HUMAN (1.5e-33)	Trypsin;DUF1986;Trypsin_2		Y
187	N_pamelaroe._DN731_c0_g1_i1.p1	TOXnemamp_MetalloproteinasesM12A_AllAmphiporus_DN4709_c0_g1_i2.p1(0.0)	UNIPROT_sp|B3EWZ6|MLRP2_ACRMI (1.8e-19)	Astacin;MAM
188	N_pamelaroe._DN741_c0_g1_i1.p1	TOXnemamp_MetalloproteinasesM12A_AllAmphiporus_DN252_c0_g1_i8.p2(0.0)	TOXnemamp_MetalloproteinasesM12A_AllAmphiporus_DN252_c0_g1_i8.p2 (3.7e-275)	Astacin;ShK
189	N_pamelaroe._DN7468_c0_g1_i1.p1	TOXnemamp_Serine_ProteaseS1AAmphiporus_DN5809_c0_g1_i1.p1(2.60e-106)	TOXnemamp_Serine_ProteaseS1AAmphiporus_DN5809_c0_g1_i1.p1 (1.8e-99)	Trypsin;DUF1986
190	N_pamelaroe._DN7672_c0_g1_i1.p1	TOXnemamp_Serine_ProteaseS1AAmphiporus_DN1611_c0_g1_i1.p1(1.01e-103)	UNIPROT_sp|P69526|TMPS9_RAT (6.9e-38)	Trypsin;DUF1986
191	N_pamelaroe._DN769_c0_g1_i1.p1	TOXnemamp_MetalloproteinasesM12A_AllAmphiporus_DN252_c0_g1_i8.p2(0.0)	TOXnemamp_MetalloproteinasesM12A_AllAmphiporus_DN252_c0_g1_i8.p2 (1.7e-214)	Astacin;ShK
192	N_pamelaroe._DN78_c0_g1_i1.p1	TOXPROT_sp|A0A6P8HC43|ATPI1_ACTTE(8.32e-46)	UNIPROT_sp|Q868Z9|PPN_DROME (5.2e-41)	Kunitz_BPTI
193	N_pamelaroe._DN78_c0_g1_i2.p1	TOXPROT_sp|A0A6P8HC43|ATPI1_ACTTE(3.48e-36)	UNIPROT_sp|Q868Z9|PPN_DROME (3.6e-29)	Kunitz_BPTI
194	N_pamelaroe._DN793_c0_g4_i1.p1	TOXnemamp_NoMatch_BCSToxinAmphiporus_DN2785_c0_g1_i4.p1(3.75e-13)	TOXnemamp_NoMatch_BCSToxinAmphiporus_DN2785_c0_g1_i4.p1 (1.4e-14)
195	N_pamelaroe._DN8034_c0_g1_i1.p1	TOXnemamp_Vascular_EndothelialGrowthFactorAmphiporus_DN6214_c0_g1_i1.p1(0.0)	TOXnemamp_Vascular_EndothelialGrowthFactorAmphiporus_DN6214_c0_g1_i1.p1 (2.3e-230)	PDGF
196	N_pamelaroe._DN836_c0_g1_i1.p1	TOXnemamp_NoMatch_CtenitoxinAmphiporus_DN3713_c0_g1_i3.p1(2.65e-14)	UNIPROT_sp|P01266|THYG_HUMAN (2.2e-05)	Thyroglobulin_1
197	N_pamelaroe._DN8490_c0_g1_i1.p1	TOXnemamp_MetalloproteinasesM12A_AllAmphiporus_DN16670_c0_g1_i1.p1(6.39e-83)	TOXnemamp_MetalloproteinasesM12A_AllAmphiporus_DN16670_c0_g1_i1.p1 (5.7e-83)	Astacin;ShK
198	N_pamelaroe._DN85_c0_g1_i1.p1	TOXnemamp_MetalloproteinasesM12A_AllAmphiporus_DN13_c0_g1_i6.p1(1.26e-153)	TOXnemamp_MetalloproteinasesM12A_AllAmphiporus_DN13_c0_g1_i14.p1 (2.5e-124)	Astacin;Gal_Lectin;ShK
199	N_pamelaroe._DN85_c0_g1_i3.p1	TOXnemamp_MetalloproteinasesM12A_AllAmphiporus_DN13_c0_g1_i11.p1(6.78e-113)	TOXnemamp_MetalloproteinasesM12A_AllAmphiporus_DN13_c0_g1_i16.p1 (3.1e-111)	Astacin
200	N_pamelaroe._DN85_c0_g1_i5.p1	TOXnemamp_MetalloproteinasesM12A_AllAmphiporus_DN13_c0_g1_i3.p1(1.38e-158)	TOXnemamp_MetalloproteinasesM12A_AllAmphiporus_DN13_c0_g1_i3.p1 (5.1e-130)	Astacin;Gal_Lectin;ShK
201	N_pamelaroe._DN85_c0_g1_i6.p1	TOXnemamp_MetalloproteinasesM12A_AllAmphiporus_DN13_c0_g1_i1.p1(1.53e-159)	TOXnemamp_MetalloproteinasesM12A_AllAmphiporus_DN13_c0_g1_i3.p1 (2.2e-128)	Astacin;Gal_Lectin;ShK
202	N_pamelaroe._DN85_c0_g1_i7.p1	TOXnemamp_MetalloproteinasesM12A_AllAmphiporus_DN13_c0_g1_i9.p1(1.92e-177)	TOXnemamp_MetalloproteinasesM12A_AllAmphiporus_DN13_c0_g1_i2.p1 (2.2e-127)	Astacin;ShK;Gal_Lectin
203	N_pamelaroe._DN85_c0_g1_i8.p1	TOXnemamp_MetalloproteinasesM12A_AllAmphiporus_DN13_c0_g1_i9.p1(4.59e-159)	TOXnemamp_MetalloproteinasesM12A_AllAmphiporus_DN13_c0_g1_i3.p1 (1.2e-127)	Astacin;Gal_Lectin;ShK
204	N_pamelaroe._DN8873_c0_g1_i1.p1	TOXnemamp_Snake_Venom5NucleotidaselikeAmphiporus_DN4153_c0_g1_i2.p1(1.36e-55)	TOXnemamp_Snake_Venom5NucleotidaselikeAmphiporus_DN4153_c0_g1_i2.p1 (2.4e-55)	Metallophos
205	N_pamelaroe._DN8950_c0_g1_i1.p1	TOXnemantrTRINITY_DN151001_c1_g2_i1_Unclassified_VA576_SCODE(2.13e-165)	TOXnemantrTRINITY_DN151001_c1_g2_i1_Unclassified_VA576_SCODE (5.7e-153)	CAP;ShK		Y
206	N_pamelaroe._DN8950_c0_g1_i2.p1	TOXnemantrTRINITY_DN151001_c1_g2_i1_Unclassified_VA576_SCODE(9.72e-173)	TOXnemantrTRINITY_DN151001_c1_g2_i1_Unclassified_VA576_SCODE (4.5e-152)	ShK;CAP		Y
207	N_pamelaroe._DN8950_c0_g1_i3.p1	TOXnemantrTRINITY_DN151001_c1_g2_i1_Unclassified_VA576_SCODE(2.79e-165)	TOXnemamp_CysteinerichAmphiporus_DN3808_c0_g1_i4.p1 (1.2e-100)	CAP;ShK		Y
208	N_pamelaroe._DN8950_c0_g1_i4.p1	TOXnemantrTRINITY_DN151001_c1_g2_i1_Unclassified_VA576_SCODE(1.17e-172)	TOXnemantrTRINITY_DN151001_c1_g2_i1_Unclassified_VA576_SCODE (1.4e-152)	ShK;CAP		Y
209	N_pamelaroe._DN8950_c0_g1_i5.p1	TOXnemantrTRINITY_DN151001_c1_g2_i1_Unclassified_VA576_SCODE(1.28e-168)	TOXnemantrTRINITY_DN151001_c1_g2_i1_Unclassified_VA576_SCODE (1.8e-153)	CAP;ShK		Y
210	N_pamelaroe._DN8950_c0_g1_i6.p1	TOXnemantrTRINITY_DN151001_c1_g2_i1_Unclassified_VA576_SCODE(4.84e-166)	TOXnemantrTRINITY_DN151001_c1_g2_i1_Unclassified_VA576_SCODE (1.8e-153)	CAP;ShK		Y
211	N_pamelaroe._DN8950_c0_g1_i7.p1	TOXnemantrTRINITY_DN151001_c1_g2_i1_Unclassified_VA576_SCODE(9.86e-165)	TOXnemamp_CysteinerichAmphiporus_DN3808_c0_g1_i4.p1 (9.7e-101)	CAP;ShK		Y
212	N_pamelaroe._DN8956_c0_g1_i1.p1	TOXnemamp_PhoaspholipaseA2_All_EinsiAmphiporus_DN976_c0_g1_i4.p1(7.16e-24)	TOXnemamp_PhoaspholipaseA2_All_EinsiAmphiporus_DN976_c0_g1_i3.p2 (4.1e-25)	Phospholip_A2_2
213	N_pamelaroe._DN9052_c0_g1_i1.p1	TOXnemamp_Serine_ProteaseS1AAmphiporus_DN1611_c0_g1_i1.p1(7.67e-35)	UNIPROT_sp|Q7Z410|TMPS9_HUMAN (9.6e-16)	Trypsin
214	N_pamelaroe._DN9148_c0_g1_i1.p1	TOXnemamp_MetalloproteinasesM12A_AllAmphiporus_TRINITY_DN3396_c0_g2_i1.p1(6.01e-150)	TOXnemamp_MetalloproteinasesM12A_AllAmphiporus_TRINITY_DN3396_c0_g2_i1.p1 (7.5e-142)	Astacin;ShK;F5_F8_type_C
215	N_pamelaroe._DN91_c0_g1_i1.p1	TOXnemantrTRINITY_DN153043_c4_g2_i3_Defense_---NA---_Proprotein(8.70e-50)	TOXnemantrTRINITY_DN153043_c4_g2_i3_Defense_---NA---_Proprotein (6.8e-48)	PCSK9_C1
216	N_pamelaroe._DN91_c0_g2_i1.p1	TOXnemantrTRINITY_DN153043_c4_g2_i3_Defense_---NA---_Proprotein(5.07e-45)	TOXnemantrTRINITY_DN153043_c4_g2_i3_Defense_---NA---_Proprotein (1.2e-43)	PCSK9_C1
217	N_pamelaroe._DN91_c0_g2_i2.p1	TOXnemantrTRINITY_DN153043_c4_g2_i3_Defense_---NA---_Proprotein(7.56e-45)	TOXnemantrTRINITY_DN153043_c4_g2_i3_Defense_---NA---_Proprotein (7.8e-44)	PCSK9_C1
218	N_pamelaroe._DN9444_c0_g1_i1.p1	TOXnemamp_Hyaluronidase_Amphiporus_AllAmphiporus_DN1569_c0_g2_i2.p1(7.43e-93)	TOXnemamp_Hyaluronidase_Amphiporus_AllAmphiporus_DN1569_c0_g2_i2.p1 (7.6e-91)	Glyco_hydro_56
219	N_pamelaroe._DN9444_c0_g1_i2.p1	TOXnemamp_Hyaluronidase_Amphiporus_AllAmphiporus_DN1569_c0_g2_i2.p1(0.0)	TOXnemamp_Hyaluronidase_Amphiporus_AllAmphiporus_DN1569_c0_g2_i2.p1 (2.6e-184)	Glyco_hydro_56
220	N_pamelaroe._DN9652_c0_g1_i3.p1	TOXnemamp_SnakeVenom_MetalloproteinaseAmphiporus_DN42_c0_g1_i1.p1(1.35e-122)	TOXnemamp_SnakeVenom_MetalloproteinaseAmphiporus_DN42_c0_g1_i1.p1 (5.3e-114)	ADAMTS_CR_2;Reprolysin;Reprolysin_5;Reprolysin_3;Reprolysin_2
221	N_pamelaroe._DN9652_c0_g1_i4.p1	TOXnemamp_SnakeVenom_MetalloproteinaseAmphiporus_DN42_c0_g1_i1.p1(1.13e-140)	TOXnemamp_SnakeVenom_MetalloproteinaseAmphiporus_DN42_c0_g1_i1.p1 (1.5e-128)	Reprolysin_5;Reprolysin_3;ADAMTS_CR_2;Reprolysin;Reprolysin_2
222	N_pamelaroe._DN984_c0_g1_i1.p1	TOXnemantrTRINITY_DN143264_c0_g1_i1_Predation_---NA---_Pulmonary(9.77e-15)	TOXnemantrTRINITY_DN152331_c4_g4_i3_Predation_---NA---_Pulmonary (5.5e-16)
223	N_pamelaroe._DN984_c0_g1_i2.p1	TOXnemantrTRINITY_DN143264_c0_g1_i1_Predation_---NA---_Pulmonary(9.77e-15)	TOXnemantrTRINITY_DN152331_c4_g4_i3_Predation_---NA---_Pulmonary (5.5e-16)
224	N_pamelaroe._DN992_c0_g1_i1.p1	TOXnemamp_SnakeVenom_MetalloproteinaseAmphiporus_DN121_c0_g1_i2.p1(7.89e-29)	TOXnemamp_SnakeVenom_MetalloproteinaseAmphiporus_DN78982_c0_g1_i1.p1 (6.7e-30)	ADAMTS_CR_2;Reprolysin;Reprolysin_5;Reprolysin_3;Reprolysin_2;Reprolysin_4
225	N_pamelaroe._DN992_c0_g1_i2.p1	TOXnemamp_SnakeVenom_MetalloproteinaseAmphiporus_DN121_c0_g1_i2.p1(7.89e-29)	TOXnemamp_SnakeVenom_MetalloproteinaseAmphiporus_DN78982_c0_g1_i1.p1 (6.7e-30)	ADAMTS_CR_2;Reprolysin;Reprolysin_5;Reprolysin_3;Reprolysin_2;Reprolysin_4
226	N_pamelaroe._DN992_c0_g1_i3.p1	TOXnemamp_SnakeVenom_MetalloproteinaseAmphiporus_DN121_c0_g1_i2.p1(7.89e-29)	TOXnemamp_SnakeVenom_MetalloproteinaseAmphiporus_DN78982_c0_g1_i1.p1 (6.7e-30)	ADAMTS_CR_2;Reprolysin;Reprolysin_5;Reprolysin_3;Reprolysin_2;Reprolysin_4
227	N_pamelaroe._DN992_c0_g1_i4.p1	TOXnemamp_SnakeVenom_MetalloproteinaseAmphiporus_DN121_c0_g1_i2.p1(7.89e-29)	TOXnemamp_SnakeVenom_MetalloproteinaseAmphiporus_DN78982_c0_g1_i1.p1 (6.7e-30)	ADAMTS_CR_2;Reprolysin;Reprolysin_5;Reprolysin_3;Reprolysin_2;Reprolysin_4
228	N_pamelaroe._DN992_c0_g1_i5.p1	TOXnemamp_SnakeVenom_MetalloproteinaseAmphiporus_DN121_c0_g1_i2.p1(7.89e-29)	TOXnemamp_SnakeVenom_MetalloproteinaseAmphiporus_DN78982_c0_g1_i1.p1 (6.7e-30)	ADAMTS_CR_2;Reprolysin;Reprolysin_5;Reprolysin_3;Reprolysin_2;Reprolysin_4
229	N_pamelaroe._DN992_c0_g1_i6.p1	TOXnemamp_SnakeVenom_MetalloproteinaseAmphiporus_DN121_c0_g1_i2.p1(7.89e-29)	TOXnemamp_SnakeVenom_MetalloproteinaseAmphiporus_DN78982_c0_g1_i1.p1 (6.7e-30)	ADAMTS_CR_2;Reprolysin;Reprolysin_5;Reprolysin_3;Reprolysin_2;Reprolysin_4
230	N_pamelaroe._DN992_c0_g1_i7.p1	TOXnemamp_SnakeVenom_MetalloproteinaseAmphiporus_DN121_c0_g1_i2.p1(7.89e-29)	TOXnemamp_SnakeVenom_MetalloproteinaseAmphiporus_DN78982_c0_g1_i1.p1 (6.7e-30)	ADAMTS_CR_2;Reprolysin;Reprolysin_5;Reprolysin_3;Reprolysin_2;Reprolysin_4
231	N_pamelaroe._DN992_c0_g1_i8.p1	TOXnemamp_SnakeVenom_MetalloproteinaseAmphiporus_DN121_c0_g1_i2.p1(7.89e-29)	TOXnemamp_SnakeVenom_MetalloproteinaseAmphiporus_DN78982_c0_g1_i1.p1 (6.7e-30)	ADAMTS_CR_2;Reprolysin;Reprolysin_5;Reprolysin_3;Reprolysin_2;Reprolysin_4
232	N_pamelaroe._DN992_c0_g1_i9.p1	TOXnemamp_SnakeVenom_MetalloproteinaseAmphiporus_DN121_c0_g1_i2.p1(7.89e-29)	TOXnemamp_SnakeVenom_MetalloproteinaseAmphiporus_DN78982_c0_g1_i1.p1 (6.7e-30)	ADAMTS_CR_2;Reprolysin;Reprolysin_5;Reprolysin_3;Reprolysin_2;Reprolysin_4

## Sheet: Table_S4
Transcript_number	Transcript ID	Blast best hit (e-value)	Phmmer best hit (e-value)	Pfam hits(e-value)
1	Oerneba_DN1028_c0_g1_i1.p1	TOXnemamp_Lectin_NattectinAmphiporus_DN15583_c0_g1_i2.p1(1.10e-118)	TOXnemamp_Lectin_NattectinAmphiporus_DN15583_c0_g1_i2.p1 (1.3e-106)	Lectin_C (3.8e-12)
2	Oerneba_DN1028_c0_g1_i2.p1	TOXnemamp_Lectin_NattectinAmphiporus_DN15583_c0_g1_i2.p1(2.48e-45)	TOXnemamp_Lectin_NattectinAmphiporus_DN15583_c0_g1_i2.p1 (1e-41)
3	Oerneba_DN1028_c0_g1_i3.p1	TOXnemamp_Lectin_NattectinAmphiporus_DN15583_c0_g1_i2.p1(2.48e-45)	TOXnemamp_Lectin_NattectinAmphiporus_DN15583_c0_g1_i2.p1 (1e-41)
4	Oerneba_DN1048_c0_g1_i1.p1	TOXnemamp_MetalloproteinasesM12A_AllAmphiporus_TRINITY_DN1724_c0_g1_i3.p2(2.37e-47)	TOXnemamp_MetalloproteinasesM12A_AllAmphiporus_TRINITY_DN1724_c0_g1_i3.p2 (7.2e-47)	Astacin (1.6e-50);PAN_1 (4.8e-08)
5	Oerneba_DN10521_c0_g1_i1.p1	TOXnemamp_Kunitztype_SerineProteinaseInhibitorAmphiporus_DN1824_c0_g1_i8.p1(8.18e-28)	UNIPROT_sp|Q868Z9|PPN_DROME (2.7e-07)	Kunitz_BPTI (5.5e-16)
6	Oerneba_DN10581_c0_g1_i1.p1	TOXnemamp_Hyaluronidase_Amphiporus_AllAmphiporus_DN7766_c0_g1_i1.p1(3.84e-137)	TOXnemamp_Hyaluronidase_Amphiporus_AllAmphiporus_DN7766_c0_g1_i1.p1 (5.3e-137)	Glyco_hydro_56 (9e-23)
7	Oerneba_DN10581_c0_g1_i2.p1	TOXnemamp_Hyaluronidase_Amphiporus_AllAmphiporus_DN8233_c0_g1_i2.p1(1.07e-28)	TOXnemamp_Hyaluronidase_Amphiporus_AllAmphiporus_DN8233_c0_g1_i2.p1 (4.4e-30)	Glyco_hydro_56 (4.7e-14)
8	Oerneba_DN10582_c1_g1_i1.p1	TOXnemamp_NoMatch_ScoloptoxinAmphiporus_DN6431_c0_g2_i5.p1(6.70e-30)	TOXnemamp_NoMatch_ScoloptoxinAmphiporus_DN6431_c0_g2_i5.p1 (4.2e-29)	CAP (7.8e-24)
9	Oerneba_DN1088_c0_g1_i1.p1	TOXnemamp_MetalloproteinasesM12A_AllAmphiporus_DN9983_c0_g2_i1.p1(2.68e-100)	TOXnemamp_MetalloproteinasesM12A_AllAmphiporus_DN9983_c0_g2_i1.p1 (2.1e-97)	Astacin (5.1e-56);ShK (8.8e-08)
10	Oerneba_DN11317_c0_g1_i1.p1	TOXnemamp_MetalloproteinasesM12A_AllAmphiporus_DN65460_c0_g1_i1.p1(1.72e-120)	TOXnemamp_MetalloproteinasesM12A_AllAmphiporus_DN65460_c0_g1_i1.p1 (9.1e-113)	Astacin (6.1e-56);ShK (4.7e-06)
11	Oerneba_DN1139_c0_g1_i1.p1	TOXnemamp_LAmino_AcidOxidasAmphiporus_DN13564_c0_g1_i2.p1(0.0)	TOXnemamp_LAmino_AcidOxidasAmphiporus_DN13564_c0_g1_i2.p1 (7.1e-242)	Amino_oxidase (4.9e-74);NAD_binding_8 (3.5e-14);HI0933_like (0.0055);Pyr_redox_2 (0.0031)
12	Oerneba_DN11489_c0_g1_i1.p1	TOXnemamp_Serine_ProteaseS1AAmphiporus_DN1797_c0_g1_i1.p1(1.07e-53)	UNIPROT_sp|P69525|TMPS9_MOUSE (5.8e-41)	Trypsin (1.1e-66)
13	Oerneba_DN1189_c0_g1_i1.p1	TOXnemamp_CAPAmphiporus_DN53254_c0_g1_i1.p1(6.56e-30)	TOXnemamp_NoMatch_ScoloptoxinAmphiporus_DN6431_c0_g2_i5.p1 (5.1e-31)	CAP (7.2e-25)
14	Oerneba_DN1189_c0_g1_i2.p1	TOXnemamp_CAPAmphiporus_DN53254_c0_g1_i1.p1(7.68e-30)	TOXnemamp_CAPAmphiporus_DN53254_c0_g1_i1.p1 (1.4e-29)	CAP (7.5e-25)
15	Oerneba_DN1233_c0_g1_i1.p1	TOXnemantrTRINITY_DN143626_c4_g1_i2_Defense_---NA---_Proprotein(5.89e-45)	TOXnemantrTRINITY_DN143626_c4_g1_i2_Defense_---NA---_Proprotein (5.8e-44)	PCSK9_C1 (3.8e-07)
16	Oerneba_DN1233_c0_g1_i2.p1	TOXnemantrTRINITY_DN143626_c4_g1_i2_Defense_---NA---_Proprotein(5.89e-45)	TOXnemantrTRINITY_DN143626_c4_g1_i2_Defense_---NA---_Proprotein (5.8e-44)	PCSK9_C1 (3.8e-07)
17	Oerneba_DN1233_c0_g1_i3.p2	TOXnemantrTRINITY_DN143626_c4_g1_i2_Defense_---NA---_Proprotein(5.89e-45)	TOXnemantrTRINITY_DN143626_c4_g1_i2_Defense_---NA---_Proprotein (5.8e-44)	PCSK9_C1 (3.8e-07)
18	Oerneba_DN1233_c0_g1_i4.p1	TOXnemantrTRINITY_DN143626_c4_g1_i2_Defense_---NA---_Proprotein(5.89e-45)	TOXnemantrTRINITY_DN143626_c4_g1_i2_Defense_---NA---_Proprotein (5.8e-44)	PCSK9_C1 (3.8e-07)
19	Oerneba_DN1233_c0_g1_i5.p1	TOXnemantrTRINITY_DN143626_c4_g1_i2_Defense_---NA---_Proprotein(5.89e-45)	TOXnemantrTRINITY_DN143626_c4_g1_i2_Defense_---NA---_Proprotein (5.8e-44)	PCSK9_C1 (3.8e-07)
20	Oerneba_DN1233_c0_g1_i6.p2	TOXnemantrTRINITY_DN143626_c4_g1_i2_Defense_---NA---_Proprotein(5.89e-45)	TOXnemantrTRINITY_DN143626_c4_g1_i2_Defense_---NA---_Proprotein (5.8e-44)	PCSK9_C1 (3.8e-07)
21	Oerneba_DN1233_c0_g1_i7.p1	TOXnemantrTRINITY_DN143626_c4_g1_i2_Defense_---NA---_Proprotein(5.89e-45)	TOXnemantrTRINITY_DN143626_c4_g1_i2_Defense_---NA---_Proprotein (5.8e-44)	PCSK9_C1 (3.8e-07)
22	Oerneba_DN1233_c0_g2_i1.p1	TOXnemantrTRINITY_DN143626_c4_g1_i2_Defense_---NA---_Proprotein(2.81e-44)	TOXnemantrTRINITY_DN143626_c4_g1_i2_Defense_---NA---_Proprotein (3.4e-43)	PCSK9_C1 (3.4e-06)
23	Oerneba_DN1233_c0_g2_i2.p1	TOXnemantrTRINITY_DN143626_c4_g1_i2_Defense_---NA---_Proprotein(5.03e-43)	TOXnemantrTRINITY_DN143626_c4_g1_i2_Defense_---NA---_Proprotein (1.8e-42)	PCSK9_C1 (1.3e-05)
24	Oerneba_DN1253_c0_g1_i1.p1	TOXnemamp_CysteinerichAmphiporus_DN3808_c0_g1_i4.p1(3.05e-13)	TOXnemamp_CysteinerichAmphiporus_DN3808_c0_g1_i4.p1 (2.1e-07)	ShK (3.2e-07)
25	Oerneba_DN125_c0_g1_i1.p1	TOXnemantrTRINITY_DN143626_c4_g1_i2_Defense_---NA---_Proprotein(3.78e-23)	TOXnemantrTRINITY_DN143626_c4_g1_i2_Defense_---NA---_Proprotein (3.5e-23)	PCSK9_C1 (5.6e-06)
26	Oerneba_DN125_c0_g2_i1.p1	TOXnemantrTRINITY_DN143626_c4_g1_i2_Defense_---NA---_Proprotein(1.81e-21)	TOXnemantrTRINITY_DN143626_c4_g1_i2_Defense_---NA---_Proprotein (6.3e-23)
27	Oerneba_DN125_c0_g2_i2.p1	TOXnemantrTRINITY_DN143626_c4_g1_i2_Defense_---NA---_Proprotein(1.81e-21)	TOXnemantrTRINITY_DN143626_c4_g1_i2_Defense_---NA---_Proprotein (6.3e-23)
28	Oerneba_DN12829_c0_g1_i1.p1	TOXnemamp_PerivitellinAmphiporus_DN65746_c0_g1_i1.p1(2.40e-110)	TOXnemamp_PerivitellinAmphiporus_DN65746_c0_g1_i1.p1 (2.9e-67)	MACPF (1.5e-20)
29	Oerneba_DN12_c0_g1_i1.p1	TOXnemantrTRINITY_DN143626_c4_g1_i2_Defense_---NA---_Proprotein(1.87e-22)	TOXnemantrTRINITY_DN143626_c4_g1_i2_Defense_---NA---_Proprotein (1.3e-22)	PCSK9_C1 (0.00012)
30	Oerneba_DN13285_c0_g1_i1.p1	TOXnemantrTRINITY_DN153043_c4_g2_i3_Defense_---NA---_Proprotein(1.02e-19)	TOXnemantrTRINITY_DN153043_c4_g2_i3_Defense_---NA---_Proprotein (7.3e-18)
31	Oerneba_DN13504_c0_g1_i1.p1	TOXPROT_sp|P0DUT2|U866_DORVU(5.87e-06)	TOXPROT_sp|P0DUT2|U866_DORVU (6.5e-06)
32	Oerneba_DN13716_c0_g1_i1.p1	TOXnemantrTRINITY_DN153043_c4_g2_i3_Defense_---NA---_Proprotein(4.98e-23)	TOXnemantrTRINITY_DN153043_c4_g2_i3_Defense_---NA---_Proprotein (1.3e-22)
33	Oerneba_DN1420_c0_g2_i1.p1	TOXnemamp_PerivitellinAmphiporus_DN65746_c0_g1_i1.p1(0.0)	TOXnemamp_PerivitellinAmphiporus_DN65746_c0_g1_i1.p1 (0)	MACPF (4.1e-20)
34	Oerneba_DN1442_c0_g1_i10.p2	TOXnemamp_NoMatch_CtenitoxinAmphiporus_DN3713_c0_g1_i3.p1(4.78e-54)	TOXnemamp_NoMatch_CtenitoxinAmphiporus_DN3713_c0_g1_i1.p1 (7.4e-51)	Thyroglobulin_1 (2.2e-10)
35	Oerneba_DN1442_c0_g1_i2.p2	TOXnemamp_NoMatch_CtenitoxinAmphiporus_DN3713_c0_g1_i3.p1(4.78e-54)	TOXnemamp_NoMatch_CtenitoxinAmphiporus_DN3713_c0_g1_i1.p1 (7.4e-51)	Thyroglobulin_1 (2.2e-10)
36	Oerneba_DN1442_c0_g1_i4.p2	TOXnemamp_NoMatch_CtenitoxinAmphiporus_DN3713_c0_g1_i3.p1(4.78e-54)	TOXnemamp_NoMatch_CtenitoxinAmphiporus_DN3713_c0_g1_i1.p1 (7.4e-51)	Thyroglobulin_1 (2.2e-10)
37	Oerneba_DN1442_c0_g1_i5.p2	TOXnemamp_NoMatch_CtenitoxinAmphiporus_DN3713_c0_g1_i3.p1(4.78e-54)	TOXnemamp_NoMatch_CtenitoxinAmphiporus_DN3713_c0_g1_i1.p1 (7.4e-51)	Thyroglobulin_1 (2.2e-10)
38	Oerneba_DN1442_c0_g1_i7.p2	TOXnemamp_NoMatch_CtenitoxinAmphiporus_DN3713_c0_g1_i3.p1(4.78e-54)	TOXnemamp_NoMatch_CtenitoxinAmphiporus_DN3713_c0_g1_i1.p1 (7.4e-51)	Thyroglobulin_1 (2.2e-10)
39	Oerneba_DN1442_c0_g1_i8.p2	TOXnemamp_NoMatch_CtenitoxinAmphiporus_DN3713_c0_g1_i3.p1(4.78e-54)	TOXnemamp_NoMatch_CtenitoxinAmphiporus_DN3713_c0_g1_i1.p1 (7.4e-51)	Thyroglobulin_1 (2.2e-10)
40	Oerneba_DN1442_c0_g1_i9.p2	TOXnemamp_NoMatch_CtenitoxinAmphiporus_DN3713_c0_g1_i3.p1(4.78e-54)	TOXnemamp_NoMatch_CtenitoxinAmphiporus_DN3713_c0_g1_i1.p1 (7.4e-51)	Thyroglobulin_1 (2.2e-10)
41	Oerneba_DN15053_c0_g1_i1.p1	TOXnemamp_LAmino_AcidOxidasAmphiporus_DN2031_c0_g1_i3.p1(0.0)	TOXnemamp_LAmino_AcidOxidasAmphiporus_DN2031_c0_g1_i1.p1 (3.1e-202)	Amino_oxidase (1.9e-13);Pyr_redox_2 (5.5e-07);NAD_binding_8 (5e-10);FAD_binding_2 (1e-07);DAO (5.7e-07);FAD_oxidored (1.7e-07);GIDA (2.1e-05);HI0933_like (4.4e-05);FAD_binding_3 (0.00013);Pyr_redox_3 (0.007)
42	Oerneba_DN16504_c0_g1_i1.p1	TOXnemamp_Serine_ProteaseS1AAmphiporus_DN1611_c0_g1_i1.p1(6.75e-102)	TOXnemamp_Serine_ProteaseS1AAmphiporus_DN1611_c0_g1_i1.p1 (1.5e-97)	Trypsin (4.4e-57);DUF1986 (4.7e-07)
43	Oerneba_DN1666_c0_g1_i1.p1	TOXnemantrTRINITY_DN152418_c3_g1_i5_Unclassified_---NA---_Cys-rich(3.20e-25)	TOXnemantrTRINITY_DN152418_c3_g1_i3_Unclassified_---NA---_Cys-rich (4.2e-24)
44	Oerneba_DN1723_c1_g1_i1.p1	TOXnemantrTRINITY_DN152034_c4_g5_i7_Unclassified_DNA2_ACAPL(1.68e-154)	TOXnemantrTRINITY_DN152034_c4_g5_i2_Unclassified_DNA2_ACAPL (1.4e-142)	DNase_II (1.1e-100)
45	Oerneba_DN1723_c1_g1_i3.p1	TOXnemantrTRINITY_DN152034_c4_g5_i7_Unclassified_DNA2_ACAPL(1.59e-149)	TOXnemantrTRINITY_DN152034_c4_g5_i2_Unclassified_DNA2_ACAPL (7.9e-139)	DNase_II (5e-101)
46	Oerneba_DN1723_c1_g1_i4.p1	TOXnemantrTRINITY_DN152034_c4_g5_i7_Unclassified_DNA2_ACAPL(1.68e-154)	TOXnemantrTRINITY_DN152034_c4_g5_i2_Unclassified_DNA2_ACAPL (1.4e-142)	DNase_II (1.1e-100)
47	Oerneba_DN1723_c1_g1_i5.p1	TOXnemantrTRINITY_DN152034_c4_g5_i7_Unclassified_DNA2_ACAPL(1.59e-149)	TOXnemantrTRINITY_DN152034_c4_g5_i2_Unclassified_DNA2_ACAPL (7.9e-139)	DNase_II (5e-101)
48	Oerneba_DN1723_c1_g1_i6.p1	TOXnemantrTRINITY_DN152034_c4_g5_i7_Unclassified_DNA2_ACAPL(1.59e-149)	TOXnemantrTRINITY_DN152034_c4_g5_i2_Unclassified_DNA2_ACAPL (7.9e-139)	DNase_II (5e-101)
49	Oerneba_DN17321_c0_g1_i1.p1	TOXnemamp_MetalloproteinasesM12A_AllAmphiporus_TRINITY_DN3396_c0_g2_i1.p1(0.0)	TOXnemamp_MetalloproteinasesM12A_AllAmphiporus_TRINITY_DN3396_c0_g2_i1.p1 (9e-180)	Astacin (6.9e-49);ShK (2.1e-05)
50	Oerneba_DN1740_c0_g1_i1.p1	TOXnemantrTRINITY_DN143626_c4_g1_i2_Defense_---NA---_Proprotein(7.97e-32)	TOXnemantrTRINITY_DN153043_c4_g2_i3_Defense_---NA---_Proprotein (3.1e-30)	PCSK9_C1 (1.6e-05)
51	Oerneba_DN1755_c0_g1_i1.p1	TOXnemamp_MetalloproteinasesM12A_AllAmphiporus_DN861_c0_g1_i2.p1(3.05e-96)	TOXnemamp_MetalloproteinasesM12A_AllAmphiporus_DN861_c0_g1_i1.p1 (9.6e-95)	Astacin (1.3e-41);ShK (1.3e-07)
52	Oerneba_DN1755_c0_g1_i2.p1	TOXnemamp_MetalloproteinasesM12A_AllAmphiporus_DN861_c0_g1_i2.p1(3.05e-96)	TOXnemamp_MetalloproteinasesM12A_AllAmphiporus_DN861_c0_g1_i1.p1 (9.6e-95)	Astacin (1.3e-41);ShK (1.3e-07)
53	Oerneba_DN1755_c0_g2_i4.p1	TOXnemamp_MetalloproteinasesM12A_AllAmphiporus_DN861_c0_g1_i2.p1(5.37e-95)	TOXnemamp_MetalloproteinasesM12A_AllAmphiporus_DN861_c0_g1_i1.p1 (2.5e-93)	Astacin (2.9e-42);ShK (2.3e-07)
54	Oerneba_DN17632_c3_g1_i1.p1	TOXnemantrTRINITY_DN143626_c4_g1_i2_Defense_---NA---_Proprotein(1.94e-49)	TOXnemantrTRINITY_DN143626_c4_g1_i2_Defense_---NA---_Proprotein (1.6e-47)	PCSK9_C1 (6.6e-10)
55	Oerneba_DN17670_c0_g1_i1.p1	TOXnemamp_Snake_Venom5NucleotidaselikeAmphiporus_DN4153_c0_g1_i2.p1(0.0)	TOXnemamp_Snake_Venom5NucleotidaselikeAmphiporus_DN4153_c0_g1_i2.p1 (6.2e-234)	5_nucleotid_C (4.4e-40);Metallophos (1.1e-13)
56	Oerneba_DN17670_c0_g1_i2.p1	TOXnemamp_Snake_Venom5NucleotidaselikeAmphiporus_DN4153_c0_g1_i2.p1(0.0)	TOXnemamp_Snake_Venom5NucleotidaselikeAmphiporus_DN4153_c0_g1_i2.p1 (4.7e-237)	5_nucleotid_C (4.3e-40);Metallophos (1.1e-13)
57	Oerneba_DN17670_c0_g1_i3.p1	TOXnemamp_Snake_Venom5NucleotidaselikeAmphiporus_DN4153_c0_g1_i2.p1(0.0)	TOXnemamp_Snake_Venom5NucleotidaselikeAmphiporus_DN4153_c0_g1_i2.p1 (6.2e-234)	5_nucleotid_C (4.4e-40);Metallophos (1.1e-13)
58	Oerneba_DN17670_c0_g1_i4.p1	TOXnemamp_Snake_Venom5NucleotidaselikeAmphiporus_DN4153_c0_g1_i2.p1(0.0)	TOXnemamp_Snake_Venom5NucleotidaselikeAmphiporus_DN4153_c0_g1_i2.p1 (4.7e-237)	5_nucleotid_C (4.3e-40);Metallophos (1.1e-13)
59	Oerneba_DN17717_c0_g1_i1.p1	TOXPROT_sp|Q66S03|LECG_THANI(5.31e-08)	UNIPROT_sp|P22897|MRC1_HUMAN (0.05)	Lectin_C (1.9e-06)
60	Oerneba_DN1780_c0_g1_i1.p1	TOXnemantrTRINITY_DN153043_c4_g2_i3_Defense_---NA---_Proprotein(6.66e-12)	TOXnemantrTRINITY_DN153043_c4_g2_i3_Defense_---NA---_Proprotein (1.2e-12)
61	Oerneba_DN1801_c0_g1_i3.p1	TOXPROT_sp|P0DUT2|U866_DORVU(1.46e-05)	TOXPROT_sp|P0DUT2|U866_DORVU (0.0011)
62	Oerneba_DN18572_c2_g1_i1.p1	TOXnemamp_Kunitztype_SerineProteinaseInhibitorAmphiporus_DN4519_c1_g2_i5.p1(2.68e-09)	UNIPROT_sp|Q868Z9|PPN_DROME (0.036)	Kunitz_BPTI (3.3e-09)
63	Oerneba_DN18753_c0_g1_i1.p1	TOXnemamp_VeficolinAmphiporus_DN817_c0_g2_i1.p1(4.18e-44)	TOXnemamp_VeficolinAmphiporus_DN817_c0_g2_i1.p1 (1.4e-50)	Collagen (1.3e-10)
64	Oerneba_DN1929_c0_g1_i2.p1	TOXnemamp_ChitinaseAmphiporus_TRINITY_DN1533_c0_g1_i26.p1(1.82e-38)	TOXnemamp_ChitinaseAmphiporus_TRINITY_DN1533_c0_g1_i26.p1 (6.3e-31)	CBM_14 (3.3e-09)
65	Oerneba_DN1929_c0_g1_i3.p1	TOXnemamp_ChitinaseAmphiporus_TRINITY_DN1533_c0_g1_i26.p1(1.85e-42)	TOXnemamp_ChitinaseAmphiporus_TRINITY_DN1533_c0_g1_i26.p1 (1.2e-40)	CBM_14 (8.7e-10)
66	Oerneba_DN1929_c0_g1_i4.p1	TOXnemamp_ChitinaseAmphiporus_TRINITY_DN1533_c0_g1_i26.p1(2.33e-39)	TOXnemamp_ChitinaseAmphiporus_TRINITY_DN1533_c0_g1_i26.p1 (7.7e-43)	CBM_14 (3.7e-09)
67	Oerneba_DN198_c0_g1_i1.p1	TOXnemamp_SnakeVenom_MetalloproteinaseAmphiporus_DN121_c0_g1_i2.p1(0.0)	TOXnemamp_SnakeVenom_MetalloproteinaseAmphiporus_DN121_c0_g1_i2.p1 (9.5e-211)	ADAMTS_CR_2 (2.9e-11);Reprolysin (5.5e-09);Reprolysin_5 (6.7e-08);Reprolysin_3 (2.3e-07);Reprolysin_2 (9e-06)
68	Oerneba_DN198_c0_g1_i3.p1	TOXnemamp_SnakeVenom_MetalloproteinaseAmphiporus_DN121_c0_g1_i2.p1(0.0)	TOXnemamp_SnakeVenom_MetalloproteinaseAmphiporus_DN121_c0_g1_i2.p1 (9.5e-211)	ADAMTS_CR_2 (2.9e-11);Reprolysin (5.5e-09);Reprolysin_5 (6.7e-08);Reprolysin_3 (2.3e-07);Reprolysin_2 (9e-06)
69	Oerneba_DN19_c0_g2_i1.p1	TOXnemantrTRINITY_DN141405_c0_g2_i1_Dual_VKT1_TRILK(9.51e-15)	UNIPROT_sp|Q868Z9|PPN_DROME (1e-13)	Kunitz_BPTI (1.3e-17);Antistasin (7.1e-08)
70	Oerneba_DN200_c0_g1_i1.p1	TOXnemamp_Hyaluronidase_Amphiporus_AllAmphiporus_DN1756_c0_g1_i1.p1(0.0)	TOXnemamp_Hyaluronidase_Amphiporus_AllAmphiporus_DN1756_c0_g1_i1.p1 (1.1e-179)	Glyco_hydro_56 (7e-81)
71	Oerneba_DN200_c0_g1_i3.p1	TOXnemamp_Hyaluronidase_Amphiporus_AllAmphiporus_DN1756_c0_g1_i1.p1(0.0)	TOXnemamp_Hyaluronidase_Amphiporus_AllAmphiporus_DN1756_c0_g1_i1.p1 (2.8e-179)	Glyco_hydro_56 (5.2e-81)
72	Oerneba_DN200_c0_g1_i5.p1	TOXnemamp_Hyaluronidase_Amphiporus_AllAmphiporus_DN1756_c0_g1_i1.p1(0.0)	TOXnemamp_Hyaluronidase_Amphiporus_AllAmphiporus_DN1756_c0_g1_i1.p1 (1.1e-179)	Glyco_hydro_56 (7e-81)
73	Oerneba_DN20670_c0_g1_i1.p1	TOXnemamp_VeficolinAmphiporus_DN6429_c0_g2_i3.p1(2.19e-63)	TOXnemamp_VeficolinAmphiporus_DN6429_c0_g2_i3.p1 (1.9e-60)
74	Oerneba_DN2215_c0_g1_i1.p1	TOXnemamp_MetalloproteinasesM12A_AllAmphiporus_DN16670_c0_g1_i1.p1(2.02e-87)	TOXnemamp_MetalloproteinasesM12A_AllAmphiporus_DN16670_c0_g1_i1.p1 (1.2e-84)	Astacin (3.6e-47);ShK (6.7e-06)
75	Oerneba_DN2215_c0_g1_i12.p1	TOXnemamp_MetalloproteinasesM12A_AllAmphiporus_DN16670_c0_g1_i1.p1(2.02e-87)	TOXnemamp_MetalloproteinasesM12A_AllAmphiporus_DN16670_c0_g1_i1.p1 (1.2e-84)	Astacin (3.6e-47);ShK (6.7e-06)
76	Oerneba_DN2215_c0_g1_i14.p1	TOXnemamp_MetalloproteinasesM12A_AllAmphiporus_DN16670_c0_g1_i1.p1(2.02e-87)	TOXnemamp_MetalloproteinasesM12A_AllAmphiporus_DN16670_c0_g1_i1.p1 (1.2e-84)	Astacin (3.6e-47);ShK (6.7e-06)
77	Oerneba_DN2215_c0_g1_i15.p1	TOXnemamp_MetalloproteinasesM12A_AllAmphiporus_DN16670_c0_g1_i1.p1(1.02e-85)	TOXnemamp_MetalloproteinasesM12A_AllAmphiporus_DN16670_c0_g1_i1.p1 (2.5e-83)	Astacin (5.4e-47);ShK (8.6e-06)
78	Oerneba_DN2215_c0_g1_i19.p1	TOXnemamp_MetalloproteinasesM12A_AllAmphiporus_DN16670_c0_g1_i1.p1(2.02e-87)	TOXnemamp_MetalloproteinasesM12A_AllAmphiporus_DN16670_c0_g1_i1.p1 (1.2e-84)	Astacin (3.6e-47);ShK (6.7e-06)
79	Oerneba_DN2215_c0_g1_i2.p1	TOXnemamp_MetalloproteinasesM12A_AllAmphiporus_DN16670_c0_g1_i1.p1(2.02e-87)	TOXnemamp_MetalloproteinasesM12A_AllAmphiporus_DN16670_c0_g1_i1.p1 (1.2e-84)	Astacin (3.6e-47);ShK (6.7e-06)
80	Oerneba_DN2215_c0_g1_i8.p1	TOXnemamp_MetalloproteinasesM12A_AllAmphiporus_DN16670_c0_g1_i1.p1(2.02e-87)	TOXnemamp_MetalloproteinasesM12A_AllAmphiporus_DN16670_c0_g1_i1.p1 (1.2e-84)	Astacin (3.6e-47);ShK (6.7e-06)
81	Oerneba_DN2246_c0_g3_i1.p1	TOXnemamp_Hyaluronidase_Amphiporus_AllAmphiporus_DN1569_c0_g2_i2.p1(1.64e-168)	TOXnemamp_Hyaluronidase_Amphiporus_AllAmphiporus_DN1569_c0_g2_i2.p1 (1.3e-158)	Glyco_hydro_56 (1.2e-77)
82	Oerneba_DN22485_c0_g1_i1.p1	TOXnemamp_ChitinaseAmphiporus_TRINITY_DN1533_c0_g1_i26.p1(2.43e-13)	TOXnemamp_ChitinaseAmphiporus_TRINITY_DN1533_c0_g1_i26.p1 (8.9e-10)	CBM_14 (2.6e-08);CBM_19 (0.00028)
83	Oerneba_DN2255_c0_g1_i1.p1	TOXnemamp_Serine_ProteaseS1AAmphiporus_DN2609_c0_g1_i4.p2(5.60e-104)	TOXnemamp_Serine_ProteaseS1AAmphiporus_DN2609_c0_g1_i1.p2 (7.2e-100)	Trypsin (1.5e-46);DUF1986 (1.6e-07)
84	Oerneba_DN22927_c0_g1_i1.p1	TOXnemamp_Hyaluronidase_Amphiporus_AllAmphiporus_DN1569_c0_g2_i2.p1(1.66e-56)	TOXnemamp_Hyaluronidase_Amphiporus_AllAmphiporus_DN1569_c0_g2_i2.p1 (9.6e-53)	Glyco_hydro_56 (3e-35)
85	Oerneba_DN23292_c0_g1_i1.p1	TOXnemamp_SnakeVenom_MetalloproteinaseAmphiporus_DN121_c0_g1_i2.p1(7.77e-40)	TOXnemamp_SnakeVenom_MetalloproteinaseAmphiporus_DN121_c0_g1_i2.p1 (2.1e-39)	Reprolysin (4.1e-14);ADAMTS_CR_2 (1.3e-12);Reprolysin_5 (3.8e-10);Reprolysin_2 (2.8e-07);Reprolysin_3 (3e-05)
86	Oerneba_DN237_c0_g1_i1.p1	TOXnemamp_Serine_ProteaseS1AAmphiporus_DN68_c0_g1_i9.p1(2.24e-58)	UNIPROT_sp|Q7Z410|TMPS9_HUMAN (6.7e-30)	Trypsin (1.5e-57);DUF1986 (5e-10);Trypsin_2 (2.2e-05)
87	Oerneba_DN24079_c0_g1_i1.p1	TOXnemantrTRINITY_DN153043_c4_g2_i3_Defense_---NA---_Proprotein(4.07e-09)	TOXnemantrTRINITY_DN153043_c4_g2_i3_Defense_---NA---_Proprotein (1.3e-08)
88	Oerneba_DN2429_c0_g1_i2.p1	TOXnemamp_LAmino_AcidOxidasAmphiporus_DN39863_c0_g1_i1.p1(0.0)	TOXnemamp_LAmino_AcidOxidasAmphiporus_DN39863_c0_g1_i1.p1 (3.2e-246)	Amino_oxidase (7.7e-62);NAD_binding_8 (3.7e-10);Pyr_redox (0.075)
89	Oerneba_DN2429_c0_g1_i3.p1	TOXnemamp_LAmino_AcidOxidasAmphiporus_DN39863_c0_g1_i1.p1(0.0)	TOXnemamp_LAmino_AcidOxidasAmphiporus_DN39863_c0_g1_i1.p1 (1.3e-246)	Amino_oxidase (8.5e-63);NAD_binding_8 (3.7e-10);Pyr_redox (0.075);Pyr_redox_2 (0.065)
90	Oerneba_DN2429_c0_g1_i4.p1	TOXnemamp_LAmino_AcidOxidasAmphiporus_DN39863_c0_g1_i1.p1(0.0)	TOXnemamp_LAmino_AcidOxidasAmphiporus_DN39863_c0_g1_i1.p1 (1.8e-246)	Amino_oxidase (8.7e-62);NAD_binding_8 (3.7e-10);Pyr_redox (0.075)
91	Oerneba_DN2429_c0_g1_i5.p1	TOXnemamp_LAmino_AcidOxidasAmphiporus_DN39863_c0_g1_i1.p1(0.0)	TOXnemamp_LAmino_AcidOxidasAmphiporus_DN39863_c0_g1_i1.p1 (7.3e-247)	Amino_oxidase (9.7e-63);NAD_binding_8 (3.7e-10);Pyr_redox (0.075);Pyr_redox_2 (0.065)
92	Oerneba_DN2602_c0_g1_i12.p1	TOXPROT_sp|Q92035|ACES_BUNFA(2.60e-122)	UNIPROT_sp|P04058|ACES_TETCF (8.7e-119)	COesterase (6e-136);BD-FAE (1.9e-11);Abhydrolase_3 (1.2e-05)
93	Oerneba_DN2602_c0_g1_i14.p1	TOXPROT_sp|Q92035|ACES_BUNFA(7.82e-104)	UNIPROT_sp|P04058|ACES_TETCF (7.6e-102)	COesterase (2.6e-117);BD-FAE (1.4e-11);Abhydrolase_3 (8.5e-06)
94	Oerneba_DN2602_c0_g1_i2.p1	TOXPROT_sp|Q92035|ACES_BUNFA(2.60e-122)	UNIPROT_sp|P04058|ACES_TETCF (8.7e-119)	COesterase (6e-136);BD-FAE (1.9e-11);Abhydrolase_3 (1.2e-05)
95	Oerneba_DN2602_c0_g1_i5.p1	TOXPROT_sp|Q92035|ACES_BUNFA(2.60e-122)	UNIPROT_sp|P04058|ACES_TETCF (8.7e-119)	COesterase (6e-136);BD-FAE (1.9e-11);Abhydrolase_3 (1.2e-05)
96	Oerneba_DN2602_c0_g1_i6.p1	TOXPROT_sp|Q92035|ACES_BUNFA(2.60e-122)	UNIPROT_sp|P04058|ACES_TETCF (8.7e-119)	COesterase (6e-136);BD-FAE (1.9e-11);Abhydrolase_3 (1.2e-05)
97	Oerneba_DN2688_c0_g1_i1.p1	TOXnemamp_MetalloproteinasesM12A_AllAmphiporus_DN252_c0_g1_i1.p1(9.40e-149)	TOXnemamp_MetalloproteinasesM12A_AllAmphiporus_DN252_c0_g1_i1.p1 (6e-147)	Astacin (1.2e-49);ShK (2e-05)
98	Oerneba_DN27160_c0_g1_i1.p1	TOXnemamp_SnakeVenom_MetalloproteinaseAmphiporus_DN78982_c0_g1_i1.p1(0.0)	TOXnemamp_SnakeVenom_MetalloproteinaseAmphiporus_DN78982_c0_g1_i1.p1 (1.1e-179)	Reprolysin_5 (2.5e-15);ADAMTS_CR_2 (1.9e-12);Reprolysin (1.1e-08);Reprolysin_3 (5.2e-08);Reprolysin_2 (3.8e-08);Reprolysin_4 (3.5e-06)
99	Oerneba_DN27275_c0_g2_i1.p1	TOXnemamp_MetalloproteinasesM12A_AllAmphiporus_DN9983_c0_g2_i1.p1(1.08e-78)	TOXnemamp_MetalloproteinasesM12A_AllAmphiporus_DN9983_c0_g2_i1.p1 (8.2e-74)	Astacin (1.6e-60)
100	Oerneba_DN2783_c0_g1_i1.p1	TOXnemamp_Serine_ProteaseS1AAmphiporus_DN6332_c0_g1_i3.p1(2.11e-46)	UNIPROT_sp|Q7Z410|TMPS9_HUMAN (2.9e-36)	Trypsin (4.3e-57);DUF1986 (2.6e-06)
101	Oerneba_DN2860_c0_g1_i1.p1	TOXnemamp_Serine_ProteaseS1AAmphiporus_DN68_c0_g1_i12.p1(3.00e-101)	UNIPROT_sp|P69526|TMPS9_RAT (6.7e-42)	Trypsin (2e-59);DUF1986 (1.6e-07);Trypsin_2 (2.6e-06)
102	Oerneba_DN3019_c0_g1_i1.p1	TOXnemamp_SnakeVenom_MetalloproteinaseAmphiporus_DN121_c0_g1_i2.p1(2.33e-40)	TOXnemamp_SnakeVenom_MetalloproteinaseAmphiporus_DN121_c0_g1_i2.p1 (1.5e-38)	ADAMTS_CR_2 (5.4e-17);Reprolysin (4.5e-12);Reprolysin_5 (1.9e-12);Reprolysin_3 (3.1e-06);Reprolysin_2 (7.9e-06)
103	Oerneba_DN30229_c0_g1_i1.p1	TOXnemamp_NoMatch_ScoloptoxinAmphiporus_DN1833_c2_g1_i5.p1(3.53e-102)	TOXnemamp_NoMatch_ScoloptoxinAmphiporus_DN1833_c2_g1_i1.p1 (7.8e-98)	CAP (3.3e-12)
104	Oerneba_DN3044_c0_g1_i1.p1	TOXnemamp_MetalloproteinasesM12A_AllAmphiporus_TRINITY_DN3396_c0_g2_i1.p1(0.0)	TOXnemamp_MetalloproteinasesM12A_AllAmphiporus_TRINITY_DN3396_c0_g2_i1.p1 (1.8e-191)	Astacin (1.5e-45);ShK (0.00015)
105	Oerneba_DN3044_c0_g1_i2.p1	TOXnemamp_MetalloproteinasesM12A_AllAmphiporus_TRINITY_DN3396_c0_g2_i1.p1(0.0)	TOXnemamp_MetalloproteinasesM12A_AllAmphiporus_TRINITY_DN3396_c0_g2_i1.p1 (2.2e-191)	Astacin (1.6e-45);ShK (0.00016)
106	Oerneba_DN3044_c0_g1_i4.p1	TOXnemamp_MetalloproteinasesM12A_AllAmphiporus_TRINITY_DN3396_c0_g2_i1.p1(0.0)	TOXnemamp_MetalloproteinasesM12A_AllAmphiporus_TRINITY_DN3396_c0_g2_i1.p1 (2.1e-191)	Astacin (1.6e-45);ShK (0.00016)
107	Oerneba_DN310_c0_g1_i2.p1	TOXnemamp_MetalloproteinasesM12A_AllAmphiporus_DN252_c0_g1_i8.p2(0.0)	TOXnemamp_MetalloproteinasesM12A_AllAmphiporus_DN252_c0_g1_i8.p2 (2.2e-214)	Astacin (3.5e-46);ShK (1.1e-06)
108	Oerneba_DN310_c0_g1_i5.p1	TOXnemamp_MetalloproteinasesM12A_AllAmphiporus_DN252_c0_g1_i8.p2(0.0)	TOXnemamp_MetalloproteinasesM12A_AllAmphiporus_DN252_c0_g1_i8.p2 (4e-215)	Astacin (3.5e-46);ShK (1.1e-06)
109	Oerneba_DN32_c0_g1_i1.p2	TOXnemantrTRINITY_DN151370_c1_g3_i8_Dual_---NA---_Proprotein(1.56e-05)	TOXnemantrTRINITY_DN151370_c1_g3_i8_Dual_---NA---_Proprotein (3.3e-06)
110	Oerneba_DN33037_c0_g1_i1.p1	TOXnemamp_NoMatch_ConInsAmphiporus_DN79447_c0_g1_i1.p1(2.56e-27)	TOXnemamp_NoMatch_ConInsAmphiporus_DN79447_c0_g1_i1.p1 (5.4e-26)	Insulin (0.00014)
111	Oerneba_DN330_c0_g1_i1.p1	TOXnemamp_MetalloproteinasesM12A_AllAmphiporus_DN1503_c0_g1_i6.p1(0.0)	TOXnemamp_MetalloproteinasesM12A_AllAmphiporus_DN1503_c0_g1_i6.p1 (7.6e-191)	Astacin (7.2e-55);ShK (4e-09)
112	Oerneba_DN33317_c0_g1_i1.p1	TOXnemantrTRINITY_DN143626_c4_g1_i2_Defense_---NA---_Proprotein(1.62e-15)	TOXnemantrTRINITY_DN143626_c4_g1_i2_Defense_---NA---_Proprotein (7.3e-15)
113	Oerneba_DN33443_c0_g1_i1.p1	TOXnemamp_ChitinaseAmphiporus_TRINITY_DN1533_c0_g1_i26.p1(1.30e-05)	TOXnemamp_ChitinaseAmphiporus_TRINITY_DN1533_c0_g1_i26.p1 (0.012)	CBM_14 (2.3e-05)
114	Oerneba_DN33520_c0_g1_i1.p2	TOXnemamp_NoMatch_CtenitoxinAmphiporus_DN3713_c0_g1_i3.p1(6.24e-11)	TOXnemamp_NoMatch_CtenitoxinAmphiporus_DN3713_c0_g1_i1.p1 (1.3e-11)	Thyroglobulin_1 (1.1e-09)
115	Oerneba_DN3358_c0_g2_i1.p1	TOXnemantrTRINITY_DN152331_c4_g4_i3_Predation_---NA---_Pulmonary(6.32e-70)	TOXnemantrTRINITY_DN152331_c4_g4_i3_Predation_---NA---_Pulmonary (4.5e-66)
116	Oerneba_DN343_c0_g1_i1.p1	TOXnemamp_Serine_ProteaseS1AAmphiporus_DN68_c0_g1_i12.p1(1.47e-58)	UNIPROT_sp|P69526|TMPS9_RAT (8.4e-41)	Trypsin (8.3e-64);DUF1986 (1.9e-10);Trypsin_2 (0.00014)
117	Oerneba_DN353_c0_g1_i1.p1	TOXnemamp_ShK_DomainLikeAmphiporus_DN920_c0_g1_i1.p1(2.45e-75)	TOXnemamp_ShK_DomainLikeAmphiporus_DN920_c0_g1_i1.p1 (9.6e-83)
118	Oerneba_DN3552_c0_g1_i2.p1	TOXnemamp_LAmino_AcidOxidasAmphiporus_DN39863_c0_g1_i1.p1(4.75e-141)	TOXnemamp_LAmino_AcidOxidasAmphiporus_DN39863_c0_g1_i1.p1 (1.7e-132)	Amino_oxidase (6.3e-60);NAD_binding_8 (1.3e-13);FAD_binding_2 (0.00012);Pyr_redox_3 (0.00012);Pyr_redox_2 (0.0014)
119	Oerneba_DN3552_c0_g1_i3.p1	TOXnemamp_LAmino_AcidOxidasAmphiporus_DN39863_c0_g1_i1.p1(4.75e-141)	TOXnemamp_LAmino_AcidOxidasAmphiporus_DN39863_c0_g1_i1.p1 (1.7e-132)	Amino_oxidase (6.3e-60);NAD_binding_8 (1.3e-13);FAD_binding_2 (0.00012);Pyr_redox_3 (0.00012);Pyr_redox_2 (0.0014)
120	Oerneba_DN3552_c0_g1_i8.p1	TOXnemamp_LAmino_AcidOxidasAmphiporus_DN39863_c0_g1_i1.p1(4.75e-141)	TOXnemamp_LAmino_AcidOxidasAmphiporus_DN39863_c0_g1_i1.p1 (1.7e-132)	Amino_oxidase (6.3e-60);NAD_binding_8 (1.3e-13);FAD_binding_2 (0.00012);Pyr_redox_3 (0.00012);Pyr_redox_2 (0.0014)
121	Oerneba_DN3552_c0_g1_i9.p1	TOXnemamp_LAmino_AcidOxidasAmphiporus_DN39863_c0_g1_i1.p1(4.75e-141)	TOXnemamp_LAmino_AcidOxidasAmphiporus_DN39863_c0_g1_i1.p1 (1.7e-132)	Amino_oxidase (6.3e-60);NAD_binding_8 (1.3e-13);FAD_binding_2 (0.00012);Pyr_redox_3 (0.00012);Pyr_redox_2 (0.0014)
122	Oerneba_DN366_c0_g1_i1.p1	TOXnemamp_PhoaspholipaseA2_All_EinsiAmphiporus_DN5765_c0_g1_i1.p1(1.73e-34)	TOXnemamp_PhoaspholipaseA2_All_EinsiAmphiporus_DN5765_c0_g1_i1.p1 (4e-34)	Phospholip_A2_2 (2.7e-30)
123	Oerneba_DN366_c0_g1_i2.p1	TOXnemamp_PhoaspholipaseA2_All_EinsiAmphiporus_DN5765_c0_g1_i1.p1(1.54e-34)	TOXnemamp_PhoaspholipaseA2_All_EinsiAmphiporus_DN5765_c0_g1_i1.p1 (2.6e-34)	Phospholip_A2_2 (2e-30)
124	Oerneba_DN373_c0_g1_i1.p1	TOXnemamp_MetalloproteinasesM12A_AllAmphiporus_TRINITY_DN1724_c0_g1_i3.p2(5.32e-18)	TOXnemamp_MetalloproteinasesM12A_AllAmphiporus_TRINITY_DN1724_c0_g1_i3.p2 (8.5e-18)	Astacin (4.2e-25)
125	Oerneba_DN3774_c0_g1_i3.p2	TOXnemamp_PhoaspholipaseA2_All_EinsiAmphiporus_DN976_c0_g1_i4.p1(1.75e-140)	TOXnemamp_PhoaspholipaseA2_All_EinsiAmphiporus_DN976_c0_g1_i3.p2 (5.7e-131)	Phospholip_A2_2 (2.2e-36)
126	Oerneba_DN3774_c0_g1_i4.p2	TOXnemamp_PhoaspholipaseA2_All_EinsiAmphiporus_DN976_c0_g1_i4.p1(1.68e-140)	TOXnemamp_PhoaspholipaseA2_All_EinsiAmphiporus_DN976_c0_g1_i3.p2 (8.5e-131)	Phospholip_A2_2 (1.3e-36)
127	Oerneba_DN38428_c0_g1_i1.p1	TOXnemamp_Serine_ProteaseS1AAmphiporus_DN1797_c0_g1_i1.p1(5.37e-111)	TOXnemamp_Serine_ProteaseS1AAmphiporus_DN1797_c0_g1_i1.p1 (1.8e-104)	Trypsin (1.7e-53);Trypsin_2 (1.5e-05)
128	Oerneba_DN39_c0_g1_i1.p1	TOXnemamp_Lectin_NattectinAmphiporus_DN15583_c0_g1_i2.p1(1.10e-06)	TOXnemamp_Lectin_NattectinAmphiporus_DN15583_c0_g1_i2.p1 (1.5e-06)
129	Oerneba_DN403_c0_g1_i1.p1	TOXnemamp_MetalloproteinasesM12A_AllAmphiporus_DN9983_c0_g2_i1.p1(2.63e-93)	TOXnemamp_MetalloproteinasesM12A_AllAmphiporus_DN9983_c0_g2_i1.p1 (1.4e-90)	Astacin (1.2e-57);ShK (1.2e-07)
130	Oerneba_DN403_c0_g1_i2.p1	TOXnemamp_MetalloproteinasesM12A_AllAmphiporus_DN9983_c0_g2_i1.p1(2.63e-93)	TOXnemamp_MetalloproteinasesM12A_AllAmphiporus_DN9983_c0_g2_i1.p1 (1.4e-90)	Astacin (1.2e-57);ShK (1.2e-07)
131	Oerneba_DN4099_c0_g1_i5.p1	TOXnemamp_NoMatch_ScoloptoxinAmphiporus_DN1833_c2_g1_i5.p1(8.49e-21)	TOXnemantrTRINITY_DN151001_c1_g2_i5_Unclassified_VA543_SCODE (1.4e-23)	CAP (1.3e-08);MAM (7e-08)
132	Oerneba_DN4099_c0_g1_i6.p1	TOXnemamp_NoMatch_ScoloptoxinAmphiporus_DN1833_c2_g1_i5.p1(8.49e-21)	TOXnemantrTRINITY_DN151001_c1_g2_i5_Unclassified_VA543_SCODE (1.4e-23)	CAP (1.3e-08);MAM (7e-08)
133	Oerneba_DN4099_c0_g1_i8.p1	TOXnemamp_NoMatch_ScoloptoxinAmphiporus_DN1833_c2_g1_i5.p1(8.49e-21)	TOXnemantrTRINITY_DN151001_c1_g2_i5_Unclassified_VA543_SCODE (1.4e-23)	CAP (1.3e-08);MAM (7e-08)
134	Oerneba_DN410_c0_g1_i3.p1	TOXnemantrTRINITY_DN151370_c1_g3_i7_Unclassified_---NA---_Cys-rich(7.75e-31)	TOXnemantrTRINITY_DN151370_c1_g3_i7_Unclassified_---NA---_Cys-rich (6.7e-32)
135	Oerneba_DN432_c0_g1_i4.p1	TOXnemamp_MetalloproteinasesM12A_AllAmphiporus_DN252_c0_g1_i10.p1(6.18e-137)	TOXnemamp_MetalloproteinasesM12A_AllAmphiporus_DN252_c0_g1_i10.p1 (4.7e-130)	Astacin (1.7e-49);ShK (1.6e-06)
136	Oerneba_DN432_c0_g1_i7.p1	TOXnemamp_MetalloproteinasesM12A_AllAmphiporus_DN252_c0_g1_i10.p1(9.47e-135)	TOXnemamp_MetalloproteinasesM12A_AllAmphiporus_DN252_c0_g1_i10.p1 (1.4e-119)	Astacin (1.6e-49);ShK (1.6e-06)
137	Oerneba_DN432_c0_g1_i9.p1	TOXnemamp_MetalloproteinasesM12A_AllAmphiporus_DN252_c0_g1_i10.p1(3.44e-137)	TOXnemamp_MetalloproteinasesM12A_AllAmphiporus_DN252_c0_g1_i10.p1 (6.9e-129)	Astacin (1.6e-49);ShK (1.6e-06)
138	Oerneba_DN43392_c0_g1_i1.p1	TOXnemantrTRINITY_DN142200_c1_g3_i1_Unclassified_---NA---_Tissue(2.27e-05)	UNIPROT_sp|H2A0N2|NCP_PINMG (0.00054)	TIMP (8e-08)
139	Oerneba_DN4446_c0_g1_i1.p1	TOXPROT_sp|Q9PUI0|PA2A4_AUSSU(3.36e-18)	UNIPROT_sp|C1JAR9|PA2_SCOVI (9e-20)	Phospholip_A2_1 (1.8e-25)
140	Oerneba_DN44599_c0_g1_i1.p1	TOXnemamp_Serine_ProteaseS1AAmphiporus_DN68_c0_g1_i12.p1(3.28e-91)	UNIPROT_sp|P69526|TMPS9_RAT (1.1e-37)	Trypsin (2.1e-60);Trypsin_2 (8.7e-07);DUF1986 (2.1e-06);DUF316 (0.00018)
141	Oerneba_DN4485_c0_g1_i1.p1	TOXnemamp_CAPAmphiporus_DN53254_c0_g1_i1.p1(1.16e-47)	TOXnemamp_CAPAmphiporus_DN53254_c0_g1_i1.p1 (2.9e-45)	CAP (2.6e-26)
142	Oerneba_DN4485_c0_g1_i2.p1	TOXnemamp_CAPAmphiporus_DN53254_c0_g1_i1.p1(1.16e-47)	TOXnemamp_CAPAmphiporus_DN53254_c0_g1_i1.p1 (2.9e-45)	CAP (2.6e-26)
143	Oerneba_DN4485_c0_g1_i3.p1	TOXnemamp_CAPAmphiporus_DN53254_c0_g1_i1.p1(1.16e-47)	TOXnemamp_CAPAmphiporus_DN53254_c0_g1_i1.p1 (2.9e-45)	CAP (2.6e-26)
144	Oerneba_DN4485_c0_g1_i4.p1	TOXnemamp_CAPAmphiporus_DN53254_c0_g1_i1.p1(1.16e-47)	TOXnemamp_CAPAmphiporus_DN53254_c0_g1_i1.p1 (2.9e-45)	CAP (2.6e-26)
145	Oerneba_DN450_c0_g1_i1.p1	TOXnemamp_Neuropeptide_ProhormoneAmphiporus_DN539_c0_g1_i1.p1(2.71e-109)	TOXnemamp_Neuropeptide_ProhormoneAmphiporus_DN539_c0_g1_i1.p1 (4.1e-100)	Ldl_recept_a (1.9e-06);PRKCSH-like (9e-05)
146	Oerneba_DN450_c0_g1_i2.p1	TOXnemamp_Neuropeptide_ProhormoneAmphiporus_DN539_c0_g1_i2.p1(9.60e-145)	TOXnemamp_Neuropeptide_ProhormoneAmphiporus_DN539_c0_g1_i2.p1 (3e-131)	Ldl_recept_a (3.2e-06)
147	Oerneba_DN4542_c0_g1_i1.p1	TOXnemantrTRINITY_DN126566_c0_g2_i2_Unclassified_VKT1_TRILK(8.43e-34)	UNIPROT_sp|Q868Z9|PPN_DROME (7.1e-13)	Kunitz_BPTI (1e-17)
148	Oerneba_DN4557_c0_g1_i1.p1	TOXnemamp_MetalloproteinasesM12A_AllAmphiporus_DN9983_c0_g2_i1.p1(0.0)	TOXnemamp_MetalloproteinasesM12A_AllAmphiporus_DN9983_c0_g2_i1.p1 (3.6e-191)	Astacin (1.2e-63);ShK (3e-08)
149	Oerneba_DN457_c0_g1_i1.p1	TOXnemantrTRINITY_DN153043_c4_g2_i3_Defense_---NA---_Proprotein(9.04e-11)	TOXnemantrTRINITY_DN153043_c4_g2_i3_Defense_---NA---_Proprotein (6.9e-11)
150	Oerneba_DN457_c0_g2_i1.p1	TOXnemantrTRINITY_DN153043_c4_g2_i3_Defense_---NA---_Proprotein(1.86e-10)	TOXnemantrTRINITY_DN153043_c4_g2_i3_Defense_---NA---_Proprotein (1e-12)
151	Oerneba_DN457_c0_g2_i2.p1	TOXnemantrTRINITY_DN153043_c4_g2_i3_Defense_---NA---_Proprotein(1.72e-10)	TOXnemantrTRINITY_DN153043_c4_g2_i3_Defense_---NA---_Proprotein (1.2e-12)
152	Oerneba_DN4633_c0_g1_i1.p1	TOXnemamp_Hyaluronidase_Amphiporus_AllAmphiporus_DN19841_c0_g1_i1.p1(0.0)	TOXnemamp_Hyaluronidase_Amphiporus_AllAmphiporus_DN19841_c0_g1_i1.p1 (6e-175)	Glyco_hydro_56 (2.7e-108)
153	Oerneba_DN4690_c0_g1_i1.p1	TOXnemamp_MetalloproteinasesM12A_AllAmphiporus_DN9698_c0_g1_i1.p1(2.08e-156)	TOXnemamp_MetalloproteinasesM12A_AllAmphiporus_DN9698_c0_g1_i1.p1 (6.5e-149)	Astacin (3.2e-59)
154	Oerneba_DN4690_c0_g1_i2.p1	TOXnemamp_MetalloproteinasesM12A_AllAmphiporus_DN9698_c0_g1_i1.p1(2.08e-156)	TOXnemamp_MetalloproteinasesM12A_AllAmphiporus_DN9698_c0_g1_i1.p1 (6.5e-149)	Astacin (3.2e-59)
155	Oerneba_DN46960_c0_g1_i1.p1	TOXnemamp_VeficolinAmphiporus_DN561_c0_g1_i4.p2(8.25e-11)	TOXnemamp_VeficolinAmphiporus_DN561_c0_g1_i2.p1 (3e-09)
156	Oerneba_DN4765_c0_g1_i1.p1	TOXnemamp_Kunitztype_SerineProteinaseInhibitorAmphiporus_DN1408_c0_g1_i4.p1(5.55e-50)	UNIPROT_sp|O76840|PPN1_CAEEL (6.3e-09)	Kunitz_BPTI (1.2e-16)
157	Oerneba_DN4771_c0_g1_i1.p1	TOXnemamp_MetalloproteinasesM12A_AllAmphiporus_DN4709_c0_g1_i2.p1(0.0)	UNIPROT_sp|B3EWZ6|MLRP2_ACRMI (6.3e-20)	Astacin (3e-60);MAM (2.4e-32)
158	Oerneba_DN49834_c0_g1_i1.p1	TOXnemantrTRINITY_DN151001_c1_g2_i1_Unclassified_VA576_SCODE(4.18e-113)	TOXnemamp_NoMatch_ScoloptoxinAmphiporus_DN7118_c0_g5_i1.p1 (2.4e-112)	CAP (6.4e-20)
159	Oerneba_DN5045_c0_g1_i1.p1	TOXnemamp_MetalloproteinasesM12A_AllAmphiporus_DN1680_c0_g1_i1.p1(2.33e-11)	TOXnemamp_CysteinerichAmphiporus_DN3808_c0_g1_i10.p1 (0.00041)	ShK (9.6e-08)
160	Oerneba_DN5045_c0_g1_i2.p1	TOXnemamp_MetalloproteinasesM12A_AllAmphiporus_DN1680_c0_g1_i1.p1(2.14e-11)	TOXnemamp_CysteinerichAmphiporus_DN3808_c0_g1_i10.p1 (0.00031)	ShK (9.7e-08)
161	Oerneba_DN5045_c0_g1_i3.p1	TOXnemamp_MetalloproteinasesM12A_AllAmphiporus_DN1680_c0_g1_i1.p1(2.14e-11)	TOXnemamp_CysteinerichAmphiporus_DN3808_c0_g1_i10.p1 (0.00031)	ShK (9.7e-08)
162	Oerneba_DN5267_c0_g1_i1.p1	TOXnemantrTRINITY_DN143626_c4_g1_i2_Defense_---NA---_Proprotein(7.38e-41)	TOXnemantrTRINITY_DN143626_c4_g1_i2_Defense_---NA---_Proprotein (4.8e-39)
163	Oerneba_DN5431_c0_g1_i1.p1	TOXPROT_sp|A0A1U9VX91|GLTX_GLYTI(1.78e-13)	TOXPROT_sp|A0A1U9VX91|GLTX_GLYTI (7.5e-15)
164	Oerneba_DN5431_c0_g1_i3.p1	TOXPROT_sp|A0A1U9VX91|GLTX_GLYTI(1.64e-13)	TOXPROT_sp|A0A1U9VX91|GLTX_GLYTI (2.8e-14)	LRR_8 (0.00029)
165	Oerneba_DN547_c0_g1_i1.p1	TOXnemantrTRINITY_DN143626_c4_g1_i2_Defense_---NA---_Proprotein(1.50e-41)	TOXnemantrTRINITY_DN153043_c4_g2_i3_Defense_---NA---_Proprotein (4.1e-40)
166	Oerneba_DN5715_c0_g1_i2.p1	TOXnemamp_MetalloproteinasesM12A_AllAmphiporus_DN1680_c0_g1_i1.p1(1.09e-115)	TOXnemamp_MetalloproteinasesM12A_AllAmphiporus_DN1680_c0_g1_i1.p1 (9.7e-71)	Astacin (4.1e-70);ShK (3.4e-11)
167	Oerneba_DN5715_c0_g1_i4.p1	TOXnemamp_MetalloproteinasesM12A_AllAmphiporus_DN9983_c0_g2_i1.p1(1.89e-102)	TOXnemamp_MetalloproteinasesM12A_AllAmphiporus_DN9983_c0_g2_i1.p1 (1.5e-99)	Astacin (9.2e-71)
168	Oerneba_DN5715_c0_g1_i5.p1	TOXnemamp_MetalloproteinasesM12A_AllAmphiporus_DN1680_c0_g1_i1.p1(1.83e-116)	TOXnemamp_MetalloproteinasesM12A_AllAmphiporus_DN4939_c0_g1_i1.p1 (2.7e-111)	Astacin (3.4e-70);ShK (5.1e-09)
169	Oerneba_DN588_c0_g1_i1.p1	TOXnemamp_MetalloproteinasesM12A_AllAmphiporus_DN79142_c0_g1_i1.p1(4.58e-87)	TOXnemamp_MetalloproteinasesM12A_AllAmphiporus_DN79142_c0_g1_i1.p1 (4.6e-82)	Astacin (8.9e-53)
170	Oerneba_DN588_c0_g1_i2.p1	TOXnemamp_MetalloproteinasesM12A_AllAmphiporus_DN79142_c0_g1_i1.p1(4.58e-87)	TOXnemamp_MetalloproteinasesM12A_AllAmphiporus_DN79142_c0_g1_i1.p1 (4.6e-82)	Astacin (8.9e-53)
171	Oerneba_DN611_c0_g1_i1.p1	TOXnemamp_MetalloproteinasesM12A_AllAmphiporus_DN79142_c0_g1_i1.p1(8.66e-73)	TOXnemamp_MetalloproteinasesM12A_AllAmphiporus_DN79142_c0_g1_i1.p1 (7.8e-71)	Astacin (1.4e-47);ShK (6.8e-05)
172	Oerneba_DN634_c0_g1_i1.p1	TOXnemamp_Serine_ProteaseS1AAmphiporus_DN6332_c0_g1_i3.p1(9.74e-40)	UNIPROT_sp|P69525|TMPS9_MOUSE (1.5e-21)	Trypsin (2.1e-45)
173	Oerneba_DN652_c0_g1_i13.p1	TOXnemantrTRINITY_DN151370_c1_g3_i7_Unclassified_---NA---_Cys-rich(2.74e-19)	TOXnemantrTRINITY_DN151370_c1_g3_i7_Unclassified_---NA---_Cys-rich (2.9e-18)	PCSK9_C1 (3.6e-05)
174	Oerneba_DN652_c0_g1_i16.p1	TOXnemantrTRINITY_DN151370_c1_g3_i7_Unclassified_---NA---_Cys-rich(2.74e-19)	TOXnemantrTRINITY_DN151370_c1_g3_i7_Unclassified_---NA---_Cys-rich (2.9e-18)	PCSK9_C1 (3.6e-05)
175	Oerneba_DN652_c0_g1_i17.p1	TOXnemantrTRINITY_DN151370_c1_g3_i7_Unclassified_---NA---_Cys-rich(2.74e-19)	TOXnemantrTRINITY_DN151370_c1_g3_i7_Unclassified_---NA---_Cys-rich (2.9e-18)	PCSK9_C1 (3.6e-05)
176	Oerneba_DN652_c0_g1_i5.p1	TOXnemantrTRINITY_DN151370_c1_g3_i7_Unclassified_---NA---_Cys-rich(2.74e-19)	TOXnemantrTRINITY_DN151370_c1_g3_i7_Unclassified_---NA---_Cys-rich (2.9e-18)	PCSK9_C1 (3.6e-05)
177	Oerneba_DN652_c0_g1_i8.p1	TOXnemantrTRINITY_DN151370_c1_g3_i7_Unclassified_---NA---_Cys-rich(2.74e-19)	TOXnemantrTRINITY_DN151370_c1_g3_i7_Unclassified_---NA---_Cys-rich (2.9e-18)	PCSK9_C1 (3.6e-05)
178	Oerneba_DN656_c0_g1_i1.p1	TOXnemantrTRINITY_DN151370_c1_g3_i7_Unclassified_---NA---_Cys-rich(2.24e-19)	TOXnemantrTRINITY_DN151370_c1_g3_i7_Unclassified_---NA---_Cys-rich (8.8e-21)
179	Oerneba_DN656_c0_g1_i2.p1	TOXnemantrTRINITY_DN151370_c1_g3_i7_Unclassified_---NA---_Cys-rich(1.13e-22)	TOXnemantrTRINITY_DN151370_c1_g3_i7_Unclassified_---NA---_Cys-rich (1.8e-23)
180	Oerneba_DN7057_c0_g1_i1.p1	TOXnemamp_Serine_ProteaseS1AAmphiporus_DN68_c0_g1_i9.p1(5.43e-93)	UNIPROT_sp|P69526|TMPS9_RAT (2.6e-36)	Trypsin (4.9e-55);Trypsin_2 (1e-05);DUF1986 (0.00011)
181	Oerneba_DN70_c1_g1_i1.p1	TOXnemamp_VeficolinAmphiporus_DN14_c0_g1_i1.p1(0.0)	TOXnemamp_VeficolinAmphiporus_DN14_c0_g1_i1.p1 (0)	Collagen (1.9e-08);COLFI (2.1e-80);VWC (1.8e-08)
182	Oerneba_DN7161_c0_g1_i1.p1	TOXnemamp_SnakeVenom_MetalloproteinaseAmphiporus_DN121_c0_g1_i2.p1(0.0)	TOXnemamp_SnakeVenom_MetalloproteinaseAmphiporus_DN121_c0_g1_i2.p1 (3.9e-188)	ADAMTS_CR_2 (7e-12);Reprolysin (8.1e-11);Reprolysin_5 (1.4e-10);Reprolysin_3 (1.6e-08);Reprolysin_2 (8.1e-06)
183	Oerneba_DN7163_c0_g1_i1.p1	TOXnemantrTRINITY_DN143497_c0_g1_i1_Unclassified_NEUV_TAKRU(4.07e-57)	TOXnemantrTRINITY_DN143497_c0_g1_i1_Unclassified_NEUV_TAKRU (2.8e-54)	Hormone_5 (2.5e-18)
184	Oerneba_DN7429_c0_g1_i1.p1	TOXnemantrTRINITY_DN151001_c1_g2_i5_Unclassified_VA543_SCODE(1.79e-29)	UNIPROT_sp|Q58D34|PI16_BOVIN (2.1e-33)	CAP (9.2e-18)
185	Oerneba_DN7501_c0_g1_i1.p1	TOXnemamp_MetalloproteinasesM12A_AllAmphiporus_DN861_c0_g1_i2.p1(8.23e-118)	TOXnemamp_MetalloproteinasesM12A_AllAmphiporus_DN861_c0_g1_i1.p1 (1e-114)	Astacin (1.9e-44);ShK (6.4e-06)
186	Oerneba_DN7508_c0_g1_i1.p1	TOXnemamp_Serine_ProteaseS1AAmphiporus_DN5809_c0_g1_i1.p1(1.04e-93)	TOXnemamp_Serine_ProteaseS1AAmphiporus_DN5809_c0_g1_i1.p1 (9.6e-91)	Trypsin (2e-29);DUF1986 (0.0012)
187	Oerneba_DN759_c0_g1_i1.p1	TOXnemamp_NoMatch_ScoloptoxinAmphiporus_DN8592_c0_g2_i1.p1(5.70e-64)	TOXnemamp_NoMatch_ScoloptoxinAmphiporus_DN8592_c0_g2_i1.p1 (1.4e-61)	QVR (1.7e-05)
188	Oerneba_DN759_c0_g1_i2.p1	TOXnemamp_NoMatch_ScoloptoxinAmphiporus_DN8592_c0_g2_i1.p1(5.70e-64)	TOXnemamp_NoMatch_ScoloptoxinAmphiporus_DN8592_c0_g2_i1.p1 (1.4e-61)	QVR (1.7e-05)
189	Oerneba_DN759_c0_g1_i3.p1	TOXnemamp_NoMatch_ScoloptoxinAmphiporus_DN8592_c0_g2_i1.p1(5.70e-64)	TOXnemamp_NoMatch_ScoloptoxinAmphiporus_DN8592_c0_g2_i1.p1 (1.4e-61)	QVR (1.7e-05)
190	Oerneba_DN759_c0_g1_i4.p1	TOXnemamp_NoMatch_ScoloptoxinAmphiporus_DN8592_c0_g2_i1.p1(5.70e-64)	TOXnemamp_NoMatch_ScoloptoxinAmphiporus_DN8592_c0_g2_i1.p1 (1.4e-61)	QVR (1.7e-05)
191	Oerneba_DN7624_c0_g1_i1.p1	TOXnemamp_Serine_ProteaseS1AAmphiporus_DN2609_c0_g1_i4.p2(5.03e-49)	TOXnemamp_Serine_ProteaseS1AAmphiporus_DN2609_c0_g1_i1.p2 (3.1e-47)	Trypsin (5.1e-32)
192	Oerneba_DN79_c0_g1_i5.p1	TOXnemamp_MetalloproteinasesM12A_AllAmphiporus_TRINITY_DN3396_c0_g2_i1.p1(0.0)	TOXnemamp_MetalloproteinasesM12A_AllAmphiporus_TRINITY_DN3396_c0_g2_i1.p1 (5.7e-224)	Astacin (4.4e-47);ShK (8.6e-05)
193	Oerneba_DN79_c0_g1_i7.p1	TOXnemamp_MetalloproteinasesM12A_AllAmphiporus_TRINITY_DN3396_c0_g2_i1.p1(0.0)	TOXnemamp_MetalloproteinasesM12A_AllAmphiporus_TRINITY_DN3396_c0_g2_i1.p1 (1.6e-220)	Astacin (1.5e-46);ShK (6.1e-05)
194	Oerneba_DN79_c0_g2_i1.p1	TOXnemamp_MetalloproteinasesM12A_AllAmphiporus_TRINITY_DN3396_c0_g2_i1.p1(0.0)	TOXnemamp_MetalloproteinasesM12A_AllAmphiporus_TRINITY_DN3396_c0_g2_i1.p1 (6.7e-230)	Astacin (6.3e-47);ShK (0.00016)
195	Oerneba_DN801_c0_g1_i1.p1	TOXnemamp_MetalloproteinasesM12A_AllAmphiporus_DN65460_c0_g1_i1.p1(1.32e-139)	TOXnemamp_MetalloproteinasesM12A_AllAmphiporus_DN65460_c0_g1_i1.p1 (4.7e-134)	Astacin (2.6e-61);ShK (3e-08)
196	Oerneba_DN801_c0_g1_i2.p1	TOXnemamp_MetalloproteinasesM12A_AllAmphiporus_DN65460_c0_g1_i1.p1(1.32e-139)	TOXnemamp_MetalloproteinasesM12A_AllAmphiporus_DN65460_c0_g1_i1.p1 (4.7e-134)	Astacin (2.6e-61);ShK (3e-08)
197	Oerneba_DN801_c0_g1_i3.p1	TOXnemamp_MetalloproteinasesM12A_AllAmphiporus_DN65460_c0_g1_i1.p1(1.92e-139)	TOXnemamp_MetalloproteinasesM12A_AllAmphiporus_DN65460_c0_g1_i1.p1 (4e-134)	Astacin (3.4e-61);ShK (3e-08)
198	Oerneba_DN8454_c0_g1_i1.p1	TOXnemamp_MetalloproteinasesM12A_AllAmphiporus_TRINITY_DN1724_c0_g1_i3.p2(0.0)	TOXnemamp_MetalloproteinasesM12A_AllAmphiporus_TRINITY_DN1724_c0_g1_i3.p2 (2.5e-183)	Astacin (1.4e-65);ShK (6.5e-06);Peptidase_M66 (7.1e-05)
199	Oerneba_DN856_c0_g1_i1.p1	TOXnemamp_MetalloproteinasesM12A_AllAmphiporus_DN861_c0_g1_i2.p1(3.38e-111)	TOXnemamp_MetalloproteinasesM12A_AllAmphiporus_DN861_c0_g1_i1.p1 (7e-108)	Astacin (2.2e-48)
200	Oerneba_DN9258_c0_g1_i7.p1	TOXnemamp_NoMatch_ScoloptoxinAmphiporus_DN8592_c0_g2_i1.p1(3.62e-07)	TOXnemamp_NoMatch_ScoloptoxinAmphiporus_DN8592_c0_g2_i1.p1 (3.7e-10)	QVR (2.5e-07)
201	Oerneba_DN977_c0_g1_i1.p1	TOXnemamp_ChitinaseAmphiporus_TRINITY_DN1533_c0_g1_i26.p1(9.78e-28)	TOXnemamp_ChitinaseAmphiporus_TRINITY_DN1533_c0_g1_i26.p1 (1.1e-13)	CBM_14 (4.9e-09);Trypsin (3.7e-24)
202	Oerneba_DN977_c0_g1_i3.p1	TOXnemamp_ChitinaseAmphiporus_TRINITY_DN1533_c0_g1_i26.p1(1.09e-27)	TOXnemamp_ChitinaseAmphiporus_TRINITY_DN1533_c0_g1_i26.p1 (6.1e-14)	CBM_14 (4.9e-09);Trypsin (3.8e-24)
203	Oerneba_DN977_c0_g1_i4.p1	TOXnemamp_ChitinaseAmphiporus_TRINITY_DN1533_c0_g1_i26.p1(9.60e-28)	TOXnemamp_ChitinaseAmphiporus_TRINITY_DN1533_c0_g1_i26.p1 (6e-14)	CBM_14 (4.9e-09);Trypsin (3.8e-24)
204	Oerneba_DN977_c0_g1_i5.p1	TOXnemamp_ChitinaseAmphiporus_TRINITY_DN1533_c0_g1_i26.p1(1.04e-27)	TOXnemamp_ChitinaseAmphiporus_TRINITY_DN1533_c0_g1_i26.p1 (1.1e-13)	CBM_14 (4.9e-09);Trypsin (3.8e-24)
205	Oerneba_DN977_c0_g1_i6.p1	TOXnemamp_ChitinaseAmphiporus_TRINITY_DN1533_c0_g1_i26.p1(9.60e-28)	TOXnemamp_ChitinaseAmphiporus_TRINITY_DN1533_c0_g1_i26.p1 (1.1e-13)	CBM_14 (4.9e-09);Trypsin (3.7e-24)
206	Oerneba_DN983_c0_g1_i1.p1	TOXnemamp_SnakeVenom_MetalloproteinaseAmphiporus_DN42_c0_g1_i1.p1(3.34e-157)	TOXnemamp_SnakeVenom_MetalloproteinaseAmphiporus_DN42_c0_g1_i1.p1 (1.7e-147)	ADAMTS_CR_2 (2.1e-12);Reprolysin_5 (2.4e-09);Reprolysin_3 (3.9e-09);Reprolysin_2 (2.4e-08);Reprolysin (6.5e-08);Reprolysin_4 (0.0001)
207	Oerneba_DN98_c0_g1_i1.p1	TOXnemamp_Serine_ProteaseS1AAmphiporus_DN3014_c0_g1_i1.p1(6.45e-109)	TOXnemamp_Serine_ProteaseS1AAmphiporus_DN3014_c0_g1_i1.p1 (1.8e-104)	Trypsin (1.7e-54);DUF1986 (1.2e-07)
208	Oerneba_DN9959_c0_g1_i1.p1	TOXnemamp_MetalloproteinasesM12A_AllAmphiporus_TRINITY_DN3396_c0_g2_i1.p1(0.0)	TOXnemamp_MetalloproteinasesM12A_AllAmphiporus_TRINITY_DN3396_c0_g2_i1.p1 (1.1e-218)	Astacin (3.2e-48);ShK (0.00011)
